# Supplementary material for: Gold(iii)–arene complexes by insertion of olefins into gold–aryl bonds
Source: Chem Sci. 2017 Apr 19;8(6):4539–45. doi: 10.1039/c7sc00145b (PMC5472032; doi:10.1039/c7sc00145b)
Supplement: Supplementary file 2 [file SC-008-C7SC00145B-s002.cif]

# Electronic Supplementary Material (ESI) for Chemical Science.
# This journal is © The Royal Society of Chemistry 2017

####################################################################### 
# 
# This file contains crystal structure data downloaded from the 
# Cambridge Structural Database (CSD) hosted by the Cambridge 
# Crystallographic Data Centre (CCDC).
# 
# Full information about CCDC data access policies and citation 
# guidelines are available at http://www.ccdc.cam.ac.uk/access/V1 
# 
# Audit and citation data items may have been added by the CCDC. 
# Please retain this information to preserve the provenance of 
# this file and to allow appropriate attribution of the data. 
# 
#######################################################################

data_CHB262_a
_database_code_depnum_ccdc_archive 'CCDC 1538015'
_audit_update_record             
;
2017-03-14 deposited with the CCDC.
2017-04-18 downloaded from the CCDC.
;

_audit_creation_method           SHELXL-2014/7
_shelx_SHELXL_version_number     2014/7
_chemical_name_systematic        ?
_chemical_name_common            ?
_chemical_melting_point          ?
_chemical_formula_moiety         ?
_chemical_formula_sum            'C30 H37 Au F6 O P Sb'
_chemical_formula_weight         877.28

loop_
_atom_type_symbol
_atom_type_description
_atom_type_scat_dispersion_real
_atom_type_scat_dispersion_imag
_atom_type_scat_source
C C 0.0033 0.0016 'International Tables Vol C Tables 4.2.6.8 and 6.1.1.4'
H H 0.0000 0.0000 'International Tables Vol C Tables 4.2.6.8 and 6.1.1.4'
O O 0.0106 0.0060 'International Tables Vol C Tables 4.2.6.8 and 6.1.1.4'
F F 0.0171 0.0103 'International Tables Vol C Tables 4.2.6.8 and 6.1.1.4'
P P 0.1023 0.0942 'International Tables Vol C Tables 4.2.6.8 and 6.1.1.4'
Sb Sb -0.5866 1.5461 'International Tables Vol C Tables 4.2.6.8 and 6.1.1.4'
Au Au -2.0133 8.8022 'International Tables Vol C Tables 4.2.6.8 and 6.1.1.4'

_space_group_crystal_system      monoclinic
_space_group_IT_number           14
_space_group_name_H-M_alt        'P 21/c'
_space_group_name_Hall           '-P 2ybc'

_shelx_space_group_comment       
; 
The symmetry employed for this shelxl refinement is uniquely defined 
by the following loop, which should always be used as a source of 
symmetry information in preference to the above space-group names. 
They are only intended as comments. 
;

loop_
_space_group_symop_operation_xyz
'x, y, z'
'-x, y+1/2, -z+1/2'
'-x, -y, -z'
'x, -y-1/2, z-1/2'

_cell_length_a                   12.9887(7)
_cell_length_b                   15.9169(9)
_cell_length_c                   15.3964(7)
_cell_angle_alpha                90
_cell_angle_beta                 106.6993(18)
_cell_angle_gamma                90
_cell_volume                     3048.8(3)
_cell_formula_units_Z            4
_cell_measurement_temperature    193(2)
_cell_measurement_reflns_used    9599
_cell_measurement_theta_min      3.04
_cell_measurement_theta_max      28.34

_exptl_crystal_description       block
_exptl_crystal_colour            yellow
_exptl_crystal_density_meas      ?
_exptl_crystal_density_method    ?
_exptl_crystal_density_diffrn    1.911
_exptl_crystal_F_000             1696
_exptl_transmission_factor_min   ?
_exptl_transmission_factor_max   ?
_exptl_crystal_size_max          0.400
_exptl_crystal_size_mid          0.160
_exptl_crystal_size_min          0.120
_exptl_absorpt_coefficient_mu    5.804
_shelx_estimated_absorpt_T_min   0.205
_shelx_estimated_absorpt_T_max   0.543
_exptl_absorpt_correction_type   multi-scan
_exptl_absorpt_correction_T_min  0.4903
_exptl_absorpt_correction_T_max  0.7457
_exptl_absorpt_process_details   'SADABS (Bruker-AXS)'
_exptl_absorpt_special_details   ?
_diffrn_ambient_temperature      193(2)
_diffrn_radiation_wavelength     0.71073
_diffrn_radiation_type           MoK\a
_diffrn_source                   'Incoatec microfocus sealed tube'
_diffrn_measurement_device_type  'Bruker kappa APEX-II CCD Quazar'
_diffrn_measurement_method       'phi and omega scans'
_diffrn_detector_area_resol_mean ?
_diffrn_reflns_number            51528
_diffrn_reflns_av_unetI/netI     0.0186
_diffrn_reflns_av_R_equivalents  0.0317
_diffrn_reflns_limit_h_min       -17
_diffrn_reflns_limit_h_max       17
_diffrn_reflns_limit_k_min       -21
_diffrn_reflns_limit_k_max       21
_diffrn_reflns_limit_l_min       -19
_diffrn_reflns_limit_l_max       20
_diffrn_reflns_theta_min         5.124
_diffrn_reflns_theta_max         28.343
_diffrn_reflns_theta_full        25.242
_diffrn_measured_fraction_theta_max 0.993
_diffrn_measured_fraction_theta_full 0.991
_diffrn_reflns_Laue_measured_fraction_max 0.993
_diffrn_reflns_Laue_measured_fraction_full 0.991
_diffrn_reflns_point_group_measured_fraction_max 0.993
_diffrn_reflns_point_group_measured_fraction_full 0.991
_reflns_number_total             7564
_reflns_number_gt                6949
_reflns_threshold_expression     'I > 2\s(I)'
_reflns_Friedel_coverage         0.000
_reflns_Friedel_fraction_max     .
_reflns_Friedel_fraction_full    .

_reflns_special_details          
; 
 Reflections were merged by SHELXL according to the crystal 
 class for the calculation of statistics and refinement. 
  
 _reflns_Friedel_fraction is defined as the number of unique 
 Friedel pairs measured divided by the number that would be 
 possible theoretically, ignoring centric projections and 
 systematic absences. 
;

_computing_data_collection       'Bruker APEX2'
_computing_cell_refinement       'Bruker SAINT'
_computing_data_reduction        'Bruker SAINT'
_computing_structure_solution    'SHELXT (Sheldrick 2015)'
_computing_structure_refinement  'SHELXL-2014/7 (Sheldrick, 2014)'
_computing_molecular_graphics    'Bruker SHELXTL'
_computing_publication_material  'Bruker SHELXTL'
_refine_special_details          ?
_refine_ls_structure_factor_coef Fsqd
_refine_ls_matrix_type           full
_refine_ls_weighting_scheme      calc
_refine_ls_weighting_details     
'w=1/[\s^2^(Fo^2^)+(0.0173P)^2^+4.4477P] where P=(Fo^2^+2Fc^2^)/3'
_atom_sites_solution_primary     ?
_atom_sites_solution_secondary   ?
_atom_sites_solution_hydrogens   mixed
_refine_ls_hydrogen_treatment    mixed
_refine_ls_extinction_method     none
_refine_ls_extinction_coef       .
_refine_ls_number_reflns         7564
_refine_ls_number_parameters     459
_refine_ls_number_restraints     252
_refine_ls_R_factor_all          0.0220
_refine_ls_R_factor_gt           0.0191
_refine_ls_wR_factor_ref         0.0463
_refine_ls_wR_factor_gt          0.0450
_refine_ls_goodness_of_fit_ref   1.026
_refine_ls_restrained_S_all      1.256
_refine_ls_shift/su_max          0.001
_refine_ls_shift/su_mean         0.000

loop_
_atom_site_label
_atom_site_type_symbol
_atom_site_fract_x
_atom_site_fract_y
_atom_site_fract_z
_atom_site_U_iso_or_equiv
_atom_site_adp_type
_atom_site_occupancy
_atom_site_site_symmetry_order
_atom_site_calc_flag
_atom_site_refinement_flags_posn
_atom_site_refinement_flags_adp
_atom_site_refinement_flags_occupancy
_atom_site_disorder_assembly
_atom_site_disorder_group
Au1 Au 0.23584(2) 0.08511(2) 0.14797(2) 0.02002(3) Uani 1 1 d . . . . .
O1 O 0.3559(2) 0.23714(18) -0.10313(17) 0.0575(7) Uani 1 1 d . . . . .
C1 C 0.33581(19) -0.00886(15) 0.22346(16) 0.0238(5) Uani 1 1 d . . . . .
H1 H 0.3695 0.0085 0.2878 0.029 Uiso 1 1 calc R U . . .
C2 C 0.41924(19) -0.01441(16) 0.16888(17) 0.0271(5) Uani 1 1 d . . . . .
H2 H 0.4931 -0.0038 0.2099 0.033 Uiso 1 1 calc R U . . .
C3 C 0.4089(2) -0.10620(18) 0.1373(2) 0.0350(6) Uani 1 1 d . . . . .
H3 H 0.4365 -0.1179 0.0842 0.042 Uiso 1 1 calc R U . . .
C4 C 0.4604(2) -0.15986(19) 0.2219(2) 0.0426(7) Uani 1 1 d . . . . .
H4A H 0.5307 -0.1365 0.2570 0.051 Uiso 1 1 calc R U . . .
H4B H 0.4706 -0.2186 0.2051 0.051 Uiso 1 1 calc R U . . .
C5 C 0.3775(2) -0.15462(18) 0.2766(2) 0.0397(7) Uani 1 1 d . . . . .
H5A H 0.3490 -0.2109 0.2846 0.048 Uiso 1 1 calc R U . . .
H5B H 0.4096 -0.1290 0.3370 0.048 Uiso 1 1 calc R U . . .
C6 C 0.2886(2) -0.09791(16) 0.21664(19) 0.0292(5) Uani 1 1 d . . . . .
H6 H 0.2172 -0.1021 0.2288 0.035 Uiso 1 1 calc R U . . .
C7 C 0.2894(2) -0.12492(18) 0.1214(2) 0.0339(6) Uani 1 1 d . . . . .
H7A H 0.2718 -0.1851 0.1092 0.041 Uiso 1 1 calc R U . . .
H7B H 0.2425 -0.0897 0.0730 0.041 Uiso 1 1 calc R U . . .
C8 C 0.3895(2) 0.05316(18) 0.09515(18) 0.0289(5) Uani 1 1 d . . . . .
C9 C 0.4130(2) 0.13721(19) 0.1204(2) 0.0324(6) Uani 1 1 d . . . . .
H9 H 0.440(3) 0.148(2) 0.181(2) 0.039 Uiso 1 1 d . U . . .
C10 C 0.4031(2) 0.2015(2) 0.0564(2) 0.0385(6) Uani 1 1 d . . . . .
H10 H 0.4192 0.2580 0.0752 0.046 Uiso 1 1 calc R U . . .
C11 C 0.3692(2) 0.1809(2) -0.0351(2) 0.0403(7) Uani 1 1 d . . . . .
C12 C 0.3446(2) 0.0982(2) -0.0616(2) 0.0426(7) Uani 1 1 d . . . . .
H12 H 0.3210 0.0847 -0.1243 0.051 Uiso 1 1 calc R U . . .
C13 C 0.3538(2) 0.0357(2) 0.00130(19) 0.0366(6) Uani 1 1 d . . . . .
H13 H 0.3358 -0.0203 -0.0185 0.044 Uiso 1 1 calc R U . . .
C14 C 0.3779(4) 0.3237(3) -0.0797(3) 0.0732(13) Uani 1 1 d . . . . .
H14A H 0.3293 0.3437 -0.0459 0.110 Uiso 1 1 calc R U . . .
H14B H 0.3671 0.3571 -0.1351 0.110 Uiso 1 1 calc R U . . .
H14C H 0.4525 0.3296 -0.0420 0.110 Uiso 1 1 calc R U . . .
C15 C 0.12316(19) 0.07618(14) 0.21619(16) 0.0211(4) Uani 1 1 d . . . . .
C16 C 0.02197(19) 0.11655(14) 0.17813(15) 0.0209(4) Uani 1 1 d . . . . .
C17 C 0.00152(19) 0.17043(15) 0.10088(16) 0.0240(5) Uani 1 1 d . . . . .
C18 C -0.0970(2) 0.20834(18) 0.06773(19) 0.0326(6) Uani 1 1 d . . . . .
H18 H -0.1096 0.2446 0.0167 0.039 Uiso 1 1 calc R U . . .
C19 C -0.1794(2) 0.1941(2) 0.1084(2) 0.0403(7) Uani 1 1 d . . . . .
H19 H -0.2477 0.2198 0.0839 0.048 Uiso 1 1 calc R U . . .
C20 C -0.1619(2) 0.1439(2) 0.1826(2) 0.0365(6) Uani 1 1 d . . . . .
H20 H -0.2183 0.1352 0.2096 0.044 Uiso 1 1 calc R U . . .
C21 C -0.0615(2) 0.10438(16) 0.22028(17) 0.0271(5) Uani 1 1 d . . . . .
C22 C -0.0407(2) 0.05500(18) 0.29978(18) 0.0315(6) Uani 1 1 d . . . . .
H22 H -0.0967 0.0448 0.3268 0.038 Uiso 1 1 calc R U . . .
C23 C 0.0580(2) 0.02210(17) 0.33773(18) 0.0317(6) Uani 1 1 d . . . . .
H23 H 0.0718 -0.0083 0.3930 0.038 Uiso 1 1 calc R U . . .
C24 C 0.1409(2) 0.03260(15) 0.29594(16) 0.0258(5) Uani 1 1 d . . . . .
H24 H 0.2098 0.0091 0.3235 0.031 Uiso 1 1 calc R U . . .
P1 P 0.11552(5) 0.18747(4) 0.05837(4) 0.02158(12) Uani 1 1 d D . . . .
C25 C 0.0842(4) 0.1672(2) -0.0645(2) 0.0240(8) Uani 0.758(7) 1 d D U P A 1
H25 H 0.1543 0.1691 -0.0793 0.029 Uiso 0.758(7) 1 calc R U P A 1
C26 C 0.0109(4) 0.2304(3) -0.1271(3) 0.0440(12) Uani 0.758(7) 1 d D U P A 1
H26A H -0.0025 0.2123 -0.1902 0.066 Uiso 0.758(7) 1 calc R U P A 1
H26B H 0.0455 0.2857 -0.1190 0.066 Uiso 0.758(7) 1 calc R U P A 1
H26C H -0.0575 0.2338 -0.1122 0.066 Uiso 0.758(7) 1 calc R U P A 1
C27 C 0.0426(7) 0.0772(4) -0.0833(6) 0.0366(18) Uani 0.758(7) 1 d D U P A 1
H27A H -0.0248 0.0714 -0.0673 0.055 Uiso 0.758(7) 1 calc R U P A 1
H27B H 0.0960 0.0381 -0.0468 0.055 Uiso 0.758(7) 1 calc R U P A 1
H27C H 0.0300 0.0644 -0.1478 0.055 Uiso 0.758(7) 1 calc R U P A 1
C25' C 0.0396(11) 0.1827(8) -0.0653(7) 0.025(2) Uani 0.242(7) 1 d D U P A 2
H25' H -0.0312 0.2114 -0.0743 0.030 Uiso 0.242(7) 1 calc R U P A 2
C26' C 0.0982(10) 0.2252(8) -0.1250(7) 0.037(3) Uani 0.242(7) 1 d D U P A 2
H26D H 0.1703 0.2010 -0.1131 0.055 Uiso 0.242(7) 1 calc R U P A 2
H26E H 0.1040 0.2855 -0.1117 0.055 Uiso 0.242(7) 1 calc R U P A 2
H26F H 0.0583 0.2165 -0.1888 0.055 Uiso 0.242(7) 1 calc R U P A 2
C27' C 0.018(2) 0.0905(10) -0.0919(19) 0.030(4) Uani 0.242(7) 1 d D U P A 2
H27D H 0.0135 0.0836 -0.1562 0.045 Uiso 0.242(7) 1 calc R U P A 2
H27E H -0.0494 0.0728 -0.0815 0.045 Uiso 0.242(7) 1 calc R U P A 2
H27F H 0.0773 0.0560 -0.0552 0.045 Uiso 0.242(7) 1 calc R U P A 2
C28 C 0.1585(2) 0.29696(16) 0.08397(18) 0.0315(6) Uani 1 1 d . . . . .
H28 H 0.2099 0.3108 0.0486 0.038 Uiso 1 1 calc R U . . .
C29 C 0.0681(3) 0.36175(19) 0.0593(2) 0.0472(8) Uani 1 1 d . . . . .
H29A H 0.0202 0.3533 0.0975 0.071 Uiso 1 1 calc R U . . .
H29B H 0.0272 0.3551 -0.0046 0.071 Uiso 1 1 calc R U . . .
H29C H 0.0988 0.4184 0.0691 0.071 Uiso 1 1 calc R U . . .
C30 C 0.2201(3) 0.3039(2) 0.1849(2) 0.0517(9) Uani 1 1 d . . . . .
H30A H 0.2449 0.3618 0.1989 0.078 Uiso 1 1 calc R U . . .
H30B H 0.2822 0.2660 0.1988 0.078 Uiso 1 1 calc R U . . .
H30C H 0.1726 0.2882 0.2215 0.078 Uiso 1 1 calc R U . . .
Sb1 Sb 0.67339(13) 0.07059(10) 0.40724(16) 0.0363(2) Uani 0.669(5) 1 d D . P B
1
F1 F 0.7572(6) -0.0092(5) 0.4818(4) 0.173(3) Uani 0.669(5) 1 d D U P B 1
F2 F 0.7851(5) 0.1426(4) 0.4059(5) 0.127(2) Uani 0.669(5) 1 d D U P B 1
F3 F 0.5706(5) 0.1332(4) 0.3273(4) 0.120(2) Uani 0.669(5) 1 d D U P B 1
F4 F 0.6917(3) 0.0164(3) 0.3057(3) 0.0613(12) Uani 0.669(5) 1 d D U P B 1
F5 F 0.5603(6) 0.0031(5) 0.4065(5) 0.134(3) Uani 0.669(5) 1 d D U P B 1
F6 F 0.6617(4) 0.1221(5) 0.5115(4) 0.103(2) Uani 0.669(5) 1 d D U P B 1
Sb1' Sb 0.6784(3) 0.0758(2) 0.4223(3) 0.0484(8) Uani 0.331(5) 1 d D U P B 2
F1' F 0.8239(5) 0.0802(9) 0.4559(6) 0.090(3) Uani 0.331(5) 1 d D U P B 2
F2' F 0.7085(10) -0.0055(8) 0.3513(9) 0.122(4) Uani 0.331(5) 1 d D U P B 2
F3' F 0.6536(13) 0.1464(8) 0.3242(8) 0.135(4) Uani 0.331(5) 1 d D U P B 2
F4' F 0.5348(6) 0.0464(8) 0.3870(8) 0.084(3) Uani 0.331(5) 1 d D U P B 2
F5' F 0.6397(8) 0.1759(7) 0.4723(8) 0.095(3) Uani 0.331(5) 1 d D U P B 2
F6' F 0.6880(12) 0.0247(11) 0.5248(8) 0.159(4) Uani 0.331(5) 1 d D U P B 2

loop_
_atom_site_aniso_label
_atom_site_aniso_U_11
_atom_site_aniso_U_22
_atom_site_aniso_U_33
_atom_site_aniso_U_23
_atom_site_aniso_U_13
_atom_site_aniso_U_12
Au1 0.02045(5) 0.02057(5) 0.01848(5) 0.00041(3) 0.00467(3) -0.00104(3)
O1 0.0538(14) 0.0746(18) 0.0481(14) 0.0320(13) 0.0210(11) 0.0078(13)
C1 0.0224(11) 0.0223(11) 0.0238(11) 0.0005(9) 0.0021(9) 0.0007(9)
C2 0.0178(10) 0.0319(13) 0.0289(13) 0.0000(10) 0.0024(9) 0.0002(9)
C3 0.0315(14) 0.0342(14) 0.0409(16) -0.0044(12) 0.0129(12) 0.0078(11)
C4 0.0346(15) 0.0341(15) 0.0562(19) 0.0035(13) 0.0084(14) 0.0117(12)
C5 0.0422(16) 0.0287(14) 0.0454(17) 0.0086(12) 0.0079(13) 0.0077(12)
C6 0.0266(12) 0.0250(12) 0.0350(14) 0.0023(10) 0.0072(10) -0.0001(10)
C7 0.0314(14) 0.0270(13) 0.0396(15) -0.0091(11) 0.0041(11) -0.0006(10)
C8 0.0209(11) 0.0370(14) 0.0292(13) 0.0019(11) 0.0082(10) -0.0016(10)
C9 0.0257(12) 0.0402(15) 0.0296(14) 0.0037(11) 0.0055(10) -0.0064(11)
C10 0.0302(14) 0.0419(16) 0.0441(17) 0.0104(13) 0.0118(12) -0.0061(12)
C11 0.0248(13) 0.061(2) 0.0387(16) 0.0193(14) 0.0154(12) 0.0037(13)
C12 0.0353(15) 0.067(2) 0.0266(14) 0.0039(14) 0.0107(12) 0.0042(14)
C13 0.0311(14) 0.0478(17) 0.0308(14) -0.0024(12) 0.0086(11) 0.0002(12)
C14 0.064(3) 0.078(3) 0.079(3) 0.048(2) 0.023(2) -0.002(2)
C15 0.0236(11) 0.0197(11) 0.0202(11) -0.0021(8) 0.0066(9) -0.0019(8)
C16 0.0238(11) 0.0190(10) 0.0193(11) -0.0031(8) 0.0053(9) -0.0010(8)
C17 0.0242(11) 0.0229(11) 0.0224(12) -0.0012(9) 0.0025(9) -0.0003(9)
C18 0.0299(13) 0.0347(14) 0.0300(14) 0.0044(11) 0.0034(11) 0.0048(11)
C19 0.0266(13) 0.0501(18) 0.0411(16) 0.0007(13) 0.0047(12) 0.0105(12)
C20 0.0272(13) 0.0465(17) 0.0378(15) -0.0022(13) 0.0128(11) 0.0032(12)
C21 0.0281(12) 0.0280(12) 0.0269(13) -0.0042(10) 0.0108(10) -0.0012(10)
C22 0.0344(14) 0.0357(14) 0.0297(13) -0.0010(11) 0.0178(11) -0.0035(11)
C23 0.0410(15) 0.0322(13) 0.0243(13) 0.0041(10) 0.0133(11) -0.0027(11)
C24 0.0296(12) 0.0251(12) 0.0219(12) 0.0015(9) 0.0058(9) 0.0006(9)
P1 0.0264(3) 0.0186(3) 0.0185(3) 0.0010(2) 0.0045(2) -0.0024(2)
C25 0.029(2) 0.0248(18) 0.0180(15) 0.0004(12) 0.0070(15) 0.0023(15)
C26 0.059(3) 0.043(2) 0.0238(19) 0.0055(16) 0.0031(17) 0.0153(19)
C27 0.049(4) 0.027(2) 0.028(3) -0.006(2) 0.001(3) -0.002(2)
C25' 0.028(5) 0.026(4) 0.022(4) -0.003(4) 0.006(4) 0.007(4)
C26' 0.043(6) 0.043(6) 0.024(5) 0.009(4) 0.010(4) 0.004(5)
C27' 0.036(8) 0.026(6) 0.023(7) 0.000(5) 0.002(6) 0.007(6)
C28 0.0433(15) 0.0193(11) 0.0318(14) -0.0014(10) 0.0103(11) -0.0080(11)
C29 0.061(2) 0.0229(13) 0.058(2) -0.0042(13) 0.0184(17) 0.0026(13)
C30 0.072(2) 0.0371(17) 0.0366(17) -0.0088(13) -0.0002(16) -0.0191(16)
Sb1 0.0244(3) 0.0475(3) 0.0318(6) -0.0092(3) 0.0001(3) 0.0019(3)
F1 0.161(5) 0.211(6) 0.109(4) 0.026(4) -0.022(4) 0.116(5)
F2 0.109(4) 0.143(5) 0.163(5) -0.105(4) 0.095(4) -0.089(3)
F3 0.117(4) 0.119(4) 0.100(3) 0.009(3) -0.009(3) 0.067(4)
F4 0.043(2) 0.082(3) 0.059(2) -0.035(2) 0.0149(18) -0.0075(19)
F5 0.138(6) 0.167(7) 0.106(4) 0.002(4) 0.052(4) -0.093(5)
F6 0.077(3) 0.162(5) 0.078(3) -0.071(3) 0.035(3) -0.012(4)
Sb1' 0.0296(6) 0.0801(14) 0.0308(12) -0.0110(7) 0.0011(6) -0.0130(6)
F1' 0.027(3) 0.171(8) 0.069(5) -0.026(5) 0.011(3) -0.011(4)
F2' 0.084(6) 0.109(6) 0.154(8) -0.064(6) 0.001(6) 0.051(5)
F3' 0.155(8) 0.113(6) 0.136(6) 0.071(5) 0.040(7) 0.024(7)
F4' 0.026(3) 0.122(7) 0.096(6) -0.063(5) 0.006(3) -0.018(4)
F5' 0.065(5) 0.094(6) 0.121(7) -0.059(5) 0.018(5) -0.024(5)
F6' 0.154(8) 0.199(8) 0.113(6) 0.081(6) 0.020(6) 0.009(8)

_geom_special_details            
; 
 All esds (except the esd in the dihedral angle between two l.s. planes) 
 are estimated using the full covariance matrix.  The cell esds are taken 
 into account individually in the estimation of esds in distances, angles 
 and torsion angles; correlations between esds in cell parameters are only 
 used when they are defined by crystal symmetry.  An approximate (isotropic) 
 treatment of cell esds is used for estimating esds involving l.s. planes. 
;

loop_
_geom_bond_atom_site_label_1
_geom_bond_atom_site_label_2
_geom_bond_distance
_geom_bond_site_symmetry_2
_geom_bond_publ_flag
Au1 C15 2.037(2) . ?
Au1 C1 2.099(2) . ?
Au1 P1 2.4002(6) . ?
Au1 C8 2.416(2) . ?
Au1 C9 2.593(3) . ?
O1 C11 1.351(4) . ?
O1 C14 1.433(5) . ?
C1 C6 1.536(3) . ?
C1 C2 1.553(3) . ?
C1 H1 1.0000 . ?
C2 C8 1.531(4) . ?
C2 C3 1.533(4) . ?
C2 H2 1.0000 . ?
C3 C7 1.529(4) . ?
C3 C4 1.540(4) . ?
C3 H3 1.0000 . ?
C4 C5 1.549(4) . ?
C4 H4A 0.9900 . ?
C4 H4B 0.9900 . ?
C5 C6 1.545(4) . ?
C5 H5A 0.9900 . ?
C5 H5B 0.9900 . ?
C6 C7 1.532(4) . ?
C6 H6 1.0000 . ?
C7 H7A 0.9900 . ?
C7 H7B 0.9900 . ?
C8 C9 1.402(4) . ?
C8 C13 1.412(4) . ?
C9 C10 1.400(4) . ?
C9 H9 0.92(3) . ?
C10 C11 1.389(4) . ?
C10 H10 0.9500 . ?
C11 C12 1.388(5) . ?
C12 C13 1.369(4) . ?
C12 H12 0.9500 . ?
C13 H13 0.9500 . ?
C14 H14A 0.9800 . ?
C14 H14B 0.9800 . ?
C14 H14C 0.9800 . ?
C15 C24 1.371(3) . ?
C15 C16 1.429(3) . ?
C16 C21 1.428(3) . ?
C16 C17 1.428(3) . ?
C17 C18 1.374(3) . ?
C17 P1 1.803(3) . ?
C18 C19 1.404(4) . ?
C18 H18 0.9500 . ?
C19 C20 1.359(4) . ?
C19 H19 0.9500 . ?
C20 C21 1.414(4) . ?
C20 H20 0.9500 . ?
C21 C22 1.414(4) . ?
C22 C23 1.353(4) . ?
C22 H22 0.9500 . ?
C23 C24 1.413(4) . ?
C23 H23 0.9500 . ?
C24 H24 0.9500 . ?
P1 C28 1.838(3) . ?
P1 C25 1.846(3) . ?
P1 C25' 1.878(10) . ?
C25 C26 1.523(5) . ?
C25 C27 1.528(6) . ?
C25 H25 1.0000 . ?
C26 H26A 0.9800 . ?
C26 H26B 0.9800 . ?
C26 H26C 0.9800 . ?
C27 H27A 0.9800 . ?
C27 H27B 0.9800 . ?
C27 H27C 0.9800 . ?
C25' C26' 1.511(13) . ?
C25' C27' 1.527(14) . ?
C25' H25' 1.0000 . ?
C26' H26D 0.9800 . ?
C26' H26E 0.9800 . ?
C26' H26F 0.9800 . ?
C27' H27D 0.9800 . ?
C27' H27E 0.9800 . ?
C27' H27F 0.9800 . ?
C28 C29 1.527(4) . ?
C28 C30 1.534(4) . ?
C28 H28 1.0000 . ?
C29 H29A 0.9800 . ?
C29 H29B 0.9800 . ?
C29 H29C 0.9800 . ?
C30 H30A 0.9800 . ?
C30 H30B 0.9800 . ?
C30 H30C 0.9800 . ?
Sb1 F5 1.816(6) . ?
Sb1 F3 1.829(4) . ?
Sb1 F1 1.844(5) . ?
Sb1 F6 1.847(4) . ?
Sb1 F2 1.853(4) . ?
Sb1 F4 1.860(4) . ?
Sb1' F6' 1.748(10) . ?
Sb1' F2' 1.807(10) . ?
Sb1' F1' 1.811(7) . ?
Sb1' F3' 1.835(9) . ?
Sb1' F4' 1.846(8) . ?
Sb1' F5' 1.900(9) . ?

loop_
_geom_angle_atom_site_label_1
_geom_angle_atom_site_label_2
_geom_angle_atom_site_label_3
_geom_angle
_geom_angle_site_symmetry_1
_geom_angle_site_symmetry_3
_geom_angle_publ_flag
C15 Au1 C1 94.97(9) . . ?
C15 Au1 P1 84.15(7) . . ?
C1 Au1 P1 177.29(7) . . ?
C15 Au1 C8 160.81(9) . . ?
C1 Au1 C8 66.23(9) . . ?
P1 Au1 C8 114.45(7) . . ?
C15 Au1 C9 155.45(9) . . ?
C1 Au1 C9 83.20(9) . . ?
P1 Au1 C9 98.67(7) . . ?
C8 Au1 C9 32.27(9) . . ?
C11 O1 C14 118.1(3) . . ?
C6 C1 C2 103.7(2) . . ?
C6 C1 Au1 116.64(16) . . ?
C2 C1 Au1 99.07(15) . . ?
C6 C1 H1 112.1 . . ?
C2 C1 H1 112.1 . . ?
Au1 C1 H1 112.1 . . ?
C8 C2 C3 117.0(2) . . ?
C8 C2 C1 107.15(19) . . ?
C3 C2 C1 102.4(2) . . ?
C8 C2 H2 110.0 . . ?
C3 C2 H2 110.0 . . ?
C1 C2 H2 110.0 . . ?
C7 C3 C2 103.2(2) . . ?
C7 C3 C4 101.6(2) . . ?
C2 C3 C4 106.5(2) . . ?
C7 C3 H3 114.7 . . ?
C2 C3 H3 114.7 . . ?
C4 C3 H3 114.7 . . ?
C3 C4 C5 103.2(2) . . ?
C3 C4 H4A 111.1 . . ?
C5 C4 H4A 111.1 . . ?
C3 C4 H4B 111.1 . . ?
C5 C4 H4B 111.1 . . ?
H4A C4 H4B 109.1 . . ?
C6 C5 C4 102.9(2) . . ?
C6 C5 H5A 111.2 . . ?
C4 C5 H5A 111.2 . . ?
C6 C5 H5B 111.2 . . ?
C4 C5 H5B 111.2 . . ?
H5A C5 H5B 109.1 . . ?
C7 C6 C1 102.2(2) . . ?
C7 C6 C5 101.5(2) . . ?
C1 C6 C5 106.5(2) . . ?
C7 C6 H6 115.0 . . ?
C1 C6 H6 115.0 . . ?
C5 C6 H6 115.0 . . ?
C3 C7 C6 94.4(2) . . ?
C3 C7 H7A 112.8 . . ?
C6 C7 H7A 112.8 . . ?
C3 C7 H7B 112.8 . . ?
C6 C7 H7B 112.8 . . ?
H7A C7 H7B 110.3 . . ?
C9 C8 C13 116.9(3) . . ?
C9 C8 C2 118.4(2) . . ?
C13 C8 C2 124.0(3) . . ?
C9 C8 Au1 80.82(16) . . ?
C13 C8 Au1 108.97(18) . . ?
C2 C8 Au1 87.42(14) . . ?
C10 C9 C8 122.2(3) . . ?
C10 C9 Au1 116.24(19) . . ?
C8 C9 Au1 66.92(14) . . ?
C10 C9 H9 121(2) . . ?
C8 C9 H9 117(2) . . ?
Au1 C9 H9 89(2) . . ?
C11 C10 C9 118.7(3) . . ?
C11 C10 H10 120.7 . . ?
C9 C10 H10 120.7 . . ?
O1 C11 C12 115.7(3) . . ?
O1 C11 C10 124.3(3) . . ?
C12 C11 C10 120.1(3) . . ?
C13 C12 C11 121.0(3) . . ?
C13 C12 H12 119.5 . . ?
C11 C12 H12 119.5 . . ?
C12 C13 C8 121.2(3) . . ?
C12 C13 H13 119.4 . . ?
C8 C13 H13 119.4 . . ?
O1 C14 H14A 109.5 . . ?
O1 C14 H14B 109.5 . . ?
H14A C14 H14B 109.5 . . ?
O1 C14 H14C 109.5 . . ?
H14A C14 H14C 109.5 . . ?
H14B C14 H14C 109.5 . . ?
C24 C15 C16 119.5(2) . . ?
C24 C15 Au1 122.45(18) . . ?
C16 C15 Au1 118.02(17) . . ?
C21 C16 C17 118.4(2) . . ?
C21 C16 C15 118.8(2) . . ?
C17 C16 C15 122.7(2) . . ?
C18 C17 C16 120.2(2) . . ?
C18 C17 P1 125.0(2) . . ?
C16 C17 P1 114.64(17) . . ?
C17 C18 C19 120.8(3) . . ?
C17 C18 H18 119.6 . . ?
C19 C18 H18 119.6 . . ?
C20 C19 C18 120.3(3) . . ?
C20 C19 H19 119.8 . . ?
C18 C19 H19 119.8 . . ?
C19 C20 C21 121.2(3) . . ?
C19 C20 H20 119.4 . . ?
C21 C20 H20 119.4 . . ?
C22 C21 C20 121.8(2) . . ?
C22 C21 C16 119.2(2) . . ?
C20 C21 C16 119.0(2) . . ?
C23 C22 C21 120.7(2) . . ?
C23 C22 H22 119.7 . . ?
C21 C22 H22 119.7 . . ?
C22 C23 C24 120.6(2) . . ?
C22 C23 H23 119.7 . . ?
C24 C23 H23 119.7 . . ?
C15 C24 C23 120.9(2) . . ?
C15 C24 H24 119.5 . . ?
C23 C24 H24 119.5 . . ?
C17 P1 C28 107.18(12) . . ?
C17 P1 C25 112.56(16) . . ?
C28 P1 C25 110.47(14) . . ?
C17 P1 C25' 96.6(4) . . ?
C28 P1 C25' 107.1(4) . . ?
C17 P1 Au1 98.99(8) . . ?
C28 P1 Au1 114.39(9) . . ?
C25 P1 Au1 112.68(14) . . ?
C25' P1 Au1 128.4(4) . . ?
C26 C25 C27 112.1(4) . . ?
C26 C25 P1 116.5(3) . . ?
C27 C25 P1 108.6(4) . . ?
C26 C25 H25 106.3 . . ?
C27 C25 H25 106.3 . . ?
P1 C25 H25 106.3 . . ?
C25 C26 H26A 109.5 . . ?
C25 C26 H26B 109.5 . . ?
H26A C26 H26B 109.5 . . ?
C25 C26 H26C 109.5 . . ?
H26A C26 H26C 109.5 . . ?
H26B C26 H26C 109.5 . . ?
C25 C27 H27A 109.5 . . ?
C25 C27 H27B 109.5 . . ?
H27A C27 H27B 109.5 . . ?
C25 C27 H27C 109.5 . . ?
H27A C27 H27C 109.5 . . ?
H27B C27 H27C 109.5 . . ?
C26' C25' C27' 110.5(15) . . ?
C26' C25' P1 112.9(8) . . ?
C27' C25' P1 108.2(11) . . ?
C26' C25' H25' 108.4 . . ?
C27' C25' H25' 108.4 . . ?
P1 C25' H25' 108.4 . . ?
C25' C26' H26D 109.5 . . ?
C25' C26' H26E 109.5 . . ?
H26D C26' H26E 109.5 . . ?
C25' C26' H26F 109.5 . . ?
H26D C26' H26F 109.5 . . ?
H26E C26' H26F 109.5 . . ?
C25' C27' H27D 109.5 . . ?
C25' C27' H27E 109.5 . . ?
H27D C27' H27E 109.5 . . ?
C25' C27' H27F 109.5 . . ?
H27D C27' H27F 109.5 . . ?
H27E C27' H27F 109.5 . . ?
C29 C28 C30 110.1(3) . . ?
C29 C28 P1 115.0(2) . . ?
C30 C28 P1 108.84(19) . . ?
C29 C28 H28 107.5 . . ?
C30 C28 H28 107.5 . . ?
P1 C28 H28 107.5 . . ?
C28 C29 H29A 109.5 . . ?
C28 C29 H29B 109.5 . . ?
H29A C29 H29B 109.5 . . ?
C28 C29 H29C 109.5 . . ?
H29A C29 H29C 109.5 . . ?
H29B C29 H29C 109.5 . . ?
C28 C30 H30A 109.5 . . ?
C28 C30 H30B 109.5 . . ?
H30A C30 H30B 109.5 . . ?
C28 C30 H30C 109.5 . . ?
H30A C30 H30C 109.5 . . ?
H30B C30 H30C 109.5 . . ?
F5 Sb1 F3 83.4(3) . . ?
F5 Sb1 F1 85.9(4) . . ?
F3 Sb1 F1 168.7(4) . . ?
F5 Sb1 F6 90.0(3) . . ?
F3 Sb1 F6 96.7(3) . . ?
F1 Sb1 F6 86.9(3) . . ?
F5 Sb1 F2 177.8(4) . . ?
F3 Sb1 F2 94.5(4) . . ?
F1 Sb1 F2 96.2(4) . . ?
F6 Sb1 F2 89.7(3) . . ?
F5 Sb1 F4 91.1(3) . . ?
F3 Sb1 F4 86.1(2) . . ?
F1 Sb1 F4 90.5(3) . . ?
F6 Sb1 F4 177.1(3) . . ?
F2 Sb1 F4 89.3(2) . . ?
F6' Sb1' F2' 104.0(8) . . ?
F6' Sb1' F1' 87.8(6) . . ?
F2' Sb1' F1' 79.1(5) . . ?
F6' Sb1' F3' 168.0(8) . . ?
F2' Sb1' F3' 87.6(7) . . ?
F1' Sb1' F3' 97.7(6) . . ?
F6' Sb1' F4' 87.2(6) . . ?
F2' Sb1' F4' 91.0(5) . . ?
F1' Sb1' F4' 167.6(6) . . ?
F3' Sb1' F4' 89.4(6) . . ?
F6' Sb1' F5' 89.0(7) . . ?
F2' Sb1' F5' 167.0(6) . . ?
F1' Sb1' F5' 103.1(5) . . ?
F3' Sb1' F5' 79.4(6) . . ?
F4' Sb1' F5' 88.2(5) . . ?

_refine_diff_density_max         0.773
_refine_diff_density_min         -0.922
_refine_diff_density_rms         0.078

_shelx_res_file                  
; 
  
    CHB262_a.res created by SHELXL-2014/7 
  
  
TITL CHB262_a.res in P2(1)/c 
CELL 0.71073  12.98870  15.91690  15.39640  90.0000 106.6993  90.0000 
ZERR    4.00   0.00070   0.00090   0.00070   0.0000   0.0018   0.0000 
LATT 1 
SYMM -X, 1/2+Y, 1/2-Z 
SFAC C  H  O  F  P  Sb Au 
UNIT 120  148  4  24  4  4  4 
L.S. 10 
SHEL 4 0.65 
BOND $H 
FMAP 2 
PLAN 20 
ACTA 
DELU C25 > C27' 
SIMU 0.01 C25 > C27' 
SIZE 0.12 0.16 0.40 
DELU F1 > F6' 
SIMU 0.01 F1 > F6' 
TEMP -80.170 
WGHT    0.017300    4.447700 
FVAR       0.07987   0.66874   0.75775 
AU1   7    0.235840    0.085108    0.147970    11.00000    0.02045    0.02057 = 
         0.01848    0.00041    0.00467   -0.00104 
O1    3    0.355864    0.237143   -0.103129    11.00000    0.05380    0.07458 = 
         0.04813    0.03202    0.02096    0.00782 
C1    1    0.335807   -0.008861    0.223464    11.00000    0.02239    0.02229 = 
         0.02381    0.00052    0.00209    0.00070 
AFIX  13 
H1    2    0.369549    0.008550    0.287779    11.00000   -1.20000 
AFIX   0 
C2    1    0.419243   -0.014415    0.168880    11.00000    0.01784    0.03190 = 
         0.02887   -0.00003    0.00244    0.00018 
AFIX  13 
H2    2    0.493141   -0.003812    0.209876    11.00000   -1.20000 
AFIX   0 
C3    1    0.408936   -0.106197    0.137345    11.00000    0.03150    0.03424 = 
         0.04085   -0.00443    0.01287    0.00778 
AFIX  13 
H3    2    0.436513   -0.117917    0.084238    11.00000   -1.20000 
AFIX   0 
C4    1    0.460417   -0.159862    0.221944    11.00000    0.03463    0.03405 = 
         0.05623    0.00355    0.00835    0.01168 
AFIX  23 
H4A   2    0.530700   -0.136452    0.256974    11.00000   -1.20000 
H4B   2    0.470615   -0.218635    0.205055    11.00000   -1.20000 
AFIX   0 
C5    1    0.377468   -0.154618    0.276626    11.00000    0.04220    0.02867 = 
         0.04541    0.00863    0.00786    0.00770 
AFIX  23 
H5A   2    0.349020   -0.210899    0.284590    11.00000   -1.20000 
H5B   2    0.409553   -0.129032    0.336966    11.00000   -1.20000 
AFIX   0 
C6    1    0.288599   -0.097910    0.216643    11.00000    0.02657    0.02504 = 
         0.03501    0.00234    0.00717   -0.00006 
AFIX  13 
H6    2    0.217176   -0.102129    0.228804    11.00000   -1.20000 
AFIX   0 
C7    1    0.289440   -0.124921    0.121364    11.00000    0.03143    0.02702 = 
         0.03959   -0.00909    0.00414   -0.00059 
AFIX  23 
H7A   2    0.271774   -0.185081    0.109161    11.00000   -1.20000 
H7B   2    0.242468   -0.089652    0.073037    11.00000   -1.20000 
AFIX   0 
C8    1    0.389525    0.053156    0.095146    11.00000    0.02093    0.03700 = 
         0.02922    0.00189    0.00817   -0.00158 
C9    1    0.412990    0.137210    0.120429    11.00000    0.02572    0.04023 = 
         0.02961    0.00371    0.00552   -0.00638 
H9    2    0.439651    0.148101    0.181311    11.00000   -1.20000 
C10   1    0.403059    0.201455    0.056415    11.00000    0.03019    0.04190 = 
         0.04407    0.01035    0.01178   -0.00608 
AFIX  43 
H10   2    0.419163    0.257995    0.075197    11.00000   -1.20000 
AFIX   0 
C11   1    0.369201    0.180890   -0.035075    11.00000    0.02484    0.06125 = 
         0.03869    0.01930    0.01538    0.00369 
C12   1    0.344587    0.098190   -0.061601    11.00000    0.03533    0.06690 = 
         0.02664    0.00385    0.01068    0.00425 
AFIX  43 
H12   2    0.321018    0.084731   -0.124331    11.00000   -1.20000 
AFIX   0 
C13   1    0.353776    0.035741    0.001303    11.00000    0.03105    0.04777 = 
         0.03081   -0.00243    0.00856    0.00018 
AFIX  43 
H13   2    0.335788   -0.020304   -0.018518    11.00000   -1.20000 
AFIX   0 
C14   1    0.377938    0.323748   -0.079689    11.00000    0.06401    0.07837 = 
         0.07889    0.04768    0.02331   -0.00245 
AFIX 137 
H14A  2    0.329295    0.343745   -0.045883    11.00000   -1.50000 
H14B  2    0.367102    0.357086   -0.135107    11.00000   -1.50000 
H14C  2    0.452516    0.329644   -0.042044    11.00000   -1.50000 
AFIX   0 
C15   1    0.123159    0.076181    0.216186    11.00000    0.02361    0.01973 = 
         0.02016   -0.00213    0.00661   -0.00191 
C16   1    0.021972    0.116549    0.178133    11.00000    0.02378    0.01900 = 
         0.01931   -0.00311    0.00529   -0.00099 
C17   1    0.001515    0.170432    0.100877    11.00000    0.02416    0.02289 = 
         0.02242   -0.00118    0.00246   -0.00028 
C18   1   -0.097050    0.208340    0.067726    11.00000    0.02995    0.03469 = 
         0.02998    0.00438    0.00340    0.00484 
AFIX  43 
H18   2   -0.109618    0.244581    0.016717    11.00000   -1.20000 
AFIX   0 
C19   1   -0.179416    0.194139    0.108361    11.00000    0.02660    0.05013 = 
         0.04109    0.00073    0.00471    0.01053 
AFIX  43 
H19   2   -0.247679    0.219758    0.083863    11.00000   -1.20000 
AFIX   0 
C20   1   -0.161939    0.143930    0.182552    11.00000    0.02725    0.04647 = 
         0.03783   -0.00221    0.01283    0.00322 
AFIX  43 
H20   2   -0.218251    0.135227    0.209593    11.00000   -1.20000 
AFIX   0 
C21   1   -0.061517    0.104383    0.220279    11.00000    0.02807    0.02803 = 
         0.02689   -0.00422    0.01079   -0.00117 
C22   1   -0.040743    0.055000    0.299781    11.00000    0.03441    0.03570 = 
         0.02975   -0.00105    0.01782   -0.00354 
AFIX  43 
H22   2   -0.096720    0.044810    0.326835    11.00000   -1.20000 
AFIX   0 
C23   1    0.058043    0.022101    0.337734    11.00000    0.04100    0.03219 = 
         0.02432    0.00406    0.01330   -0.00272 
AFIX  43 
H23   2    0.071837   -0.008334    0.392972    11.00000   -1.20000 
AFIX   0 
C24   1    0.140891    0.032604    0.295945    11.00000    0.02956    0.02510 = 
         0.02188    0.00153    0.00584    0.00060 
AFIX  43 
H24   2    0.209809    0.009144    0.323504    11.00000   -1.20000 
AFIX   0 
SAME P1 C25' > C27' 
P1    5    0.115524    0.187475    0.058368    11.00000    0.02640    0.01857 = 
         0.01854    0.00101    0.00451   -0.00236 
PART 1 31 
C25   1    0.084204    0.167162   -0.064527    31.00000    0.02932    0.02481 = 
         0.01804    0.00038    0.00702    0.00226 
AFIX  13 
H25   2    0.154280    0.169065   -0.079293    31.00000   -1.20000 
AFIX   0 
C26   1    0.010903    0.230359   -0.127064    31.00000    0.05945    0.04319 = 
         0.02378    0.00554    0.00306    0.01527 
AFIX 133 
H26A  2   -0.002471    0.212265   -0.190179    31.00000   -1.50000 
H26B  2    0.045468    0.285684   -0.119039    31.00000   -1.50000 
H26C  2   -0.057465    0.233802   -0.112222    31.00000   -1.50000 
AFIX   0 
C27   1    0.042611    0.077209   -0.083288    31.00000    0.04869    0.02707 = 
         0.02755   -0.00640    0.00073   -0.00250 
AFIX 133 
H27A  2   -0.024845    0.071440   -0.067316    31.00000   -1.50000 
H27B  2    0.096019    0.038092   -0.046811    31.00000   -1.50000 
H27C  2    0.029988    0.064413   -0.147768    31.00000   -1.50000 
AFIX   0 
PART 2 -31 
C25'  1    0.039580    0.182673   -0.065322   -31.00000    0.02798    0.02550 = 
         0.02153   -0.00307    0.00589    0.00683 
AFIX  13 
H25'  2   -0.031160    0.211431   -0.074263   -31.00000   -1.20000 
AFIX   0 
C26'  1    0.098206    0.225150   -0.124991   -31.00000    0.04309    0.04349 = 
         0.02400    0.00949    0.01019    0.00439 
AFIX 133 
H26D  2    0.170342    0.201023   -0.113138   -31.00000   -1.50000 
H26E  2    0.103977    0.285471   -0.111719   -31.00000   -1.50000 
H26F  2    0.058323    0.216507   -0.188817   -31.00000   -1.50000 
AFIX   0 
C27'  1    0.018374    0.090512   -0.091941   -31.00000    0.03585    0.02618 = 
         0.02346   -0.00037    0.00186    0.00745 
AFIX 133 
H27D  2    0.013544    0.083598   -0.156240   -31.00000   -1.50000 
H27E  2   -0.049365    0.072820   -0.081513   -31.00000   -1.50000 
H27F  2    0.077333    0.055960   -0.055157   -31.00000   -1.50000 
AFIX   0 
PART 0 
C28   1    0.158508    0.296957    0.083965    11.00000    0.04325    0.01925 = 
         0.03179   -0.00136    0.01034   -0.00797 
AFIX  13 
H28   2    0.209873    0.310807    0.048554    11.00000   -1.20000 
AFIX   0 
C29   1    0.068089    0.361754    0.059271    11.00000    0.06135    0.02294 = 
         0.05819   -0.00420    0.01836    0.00260 
AFIX 137 
H29A  2    0.020236    0.353336    0.097476    11.00000   -1.50000 
H29B  2    0.027197    0.355112   -0.004610    11.00000   -1.50000 
H29C  2    0.098795    0.418407    0.069096    11.00000   -1.50000 
AFIX   0 
C30   1    0.220085    0.303852    0.184901    11.00000    0.07168    0.03706 = 
         0.03659   -0.00879   -0.00022   -0.01911 
AFIX 137 
H30A  2    0.244874    0.361777    0.198934    11.00000   -1.50000 
H30B  2    0.282158    0.265964    0.198753    11.00000   -1.50000 
H30C  2    0.172567    0.288223    0.221509    11.00000   -1.50000 
AFIX   0 
SAME SB1' F2' F3' F4' F5' F6' F1' 
PART 1  21.00 
SB1   6    0.673391    0.070593    0.407238    21.00000    0.02443    0.04752 = 
         0.03181   -0.00920    0.00006    0.00194 
F1    4    0.757215   -0.009243    0.481839    21.00000    0.16115    0.21091 = 
         0.10933    0.02566   -0.02203    0.11587 
F2    4    0.785077    0.142567    0.405942    21.00000    0.10913    0.14292 = 
         0.16279   -0.10485    0.09524   -0.08861 
F3    4    0.570613    0.133215    0.327327    21.00000    0.11734    0.11870 = 
         0.09953    0.00854   -0.00854    0.06728 
F4    4    0.691695    0.016433    0.305688    21.00000    0.04346    0.08172 = 
         0.05881   -0.03546    0.01485   -0.00746 
F5    4    0.560325    0.003146    0.406469    21.00000    0.13811    0.16726 = 
         0.10635    0.00215    0.05220   -0.09327 
F6    4    0.661668    0.122114    0.511503    21.00000    0.07718    0.16170 = 
         0.07766   -0.07133    0.03474   -0.01236 
PART 2  -21.00 
SB1'  6    0.678397    0.075761    0.422256   -21.00000    0.02957    0.08006 = 
         0.03082   -0.01100    0.00108   -0.01303 
F1'   4    0.823863    0.080210    0.455887   -21.00000    0.02717    0.17144 = 
         0.06937   -0.02634    0.01078   -0.01122 
F2'   4    0.708488   -0.005513    0.351343   -21.00000    0.08372    0.10877 = 
         0.15353   -0.06379    0.00140    0.05122 
F3'   4    0.653588    0.146411    0.324196   -21.00000    0.15544    0.11323 = 
         0.13608    0.07122    0.04042    0.02405 
F4'   4    0.534805    0.046434    0.387013   -21.00000    0.02606    0.12237 = 
         0.09597   -0.06254    0.00577   -0.01849 
F5'   4    0.639655    0.175858    0.472343   -21.00000    0.06468    0.09419 = 
         0.12103   -0.05890    0.01804   -0.02443 
F6'   4    0.687978    0.024713    0.524765   -21.00000    0.15401    0.19898 = 
         0.11255    0.08148    0.01960    0.00915 
PART 0 
HKLF 4 
  
REM  CHB262_a.res in P2(1)/c 
REM R1 =  0.0191 for    6949 Fo > 4sig(Fo)  and  0.0220 for all    7564 data 
REM    459 parameters refined using    252 restraints 
  
END 
  
WGHT      0.0173      4.4482 
  
REM Highest difference peak  0.773,  deepest hole -0.922,  1-sigma level  0.078 
Q1    1   0.7391  0.1688  0.3563  11.00000  0.05    0.77 
Q2    1   0.6863 -0.0401  0.4538  11.00000  0.05    0.73 
Q3    1   0.6411  0.1608  0.3748  11.00000  0.05    0.72 
Q4    1   0.6641  0.1706  0.3985  11.00000  0.05    0.68 
Q5    1   0.5420  0.0918  0.3447  11.00000  0.05    0.62 
Q6    1   0.6618  0.0803  0.3007  11.00000  0.05    0.61 
Q7    1   0.6848  0.1096  0.4577  11.00000  0.05    0.61 
Q8    1   0.8115  0.0223  0.4580  11.00000  0.05    0.54 
Q9    1   0.7000  0.0529  0.4398  11.00000  0.05    0.50 
Q10   1   0.8137  0.1015  0.4459  11.00000  0.05    0.48 
Q11   1   0.3216  0.0824  0.1997  11.00000  0.05    0.48 
Q12   1   0.6168  0.1324  0.2937  11.00000  0.05    0.47 
Q13   1   0.1791  0.0909  0.1125  11.00000  0.05    0.44 
Q14   1   0.7604  0.0515  0.5217  11.00000  0.05    0.44 
Q15   1   0.2750 -0.1051  0.1597  11.00000  0.05    0.38 
Q16   1   0.7010  0.0030  0.3249  11.00000  0.05    0.37 
Q17   1   0.1581  0.1526  0.1014  11.00000  0.05    0.36 
Q18   1   0.7810  0.0895  0.5402  11.00000  0.05    0.36 
Q19   1   0.3951  0.0916  0.1140  11.00000  0.05    0.35 
Q20   1   0.0176  0.1460  0.1413  11.00000  0.05    0.34 
;
_shelx_res_checksum              53534

_shelx_hkl_file                  
; 
   1   0   0    0.00    0.01 
   1   0   0   -0.01    0.01 
   1   0   0    0.00    0.01 
  -1   0   0   -0.01    0.01 
  -1   0   0   -0.01    0.01 
  -1   0   0   -0.01    0.01 
  -1   0   0    0.00    0.01 
   1   0   0    0.00    0.01 
   2   0   0   -0.03    0.01 
   2   0   0   -0.02    0.02 
  -2   0   0   -0.05    0.01 
  -2   0   0   -0.02    0.02 
  -2   0   0   -0.02    0.02 
  -3   0   0  387.74   13.03 
   3   0   0  395.80   12.92 
   3   0   0  327.50   12.88 
   3   0   0  352.82   12.92 
   3   0   0  390.25   12.92 
  -3   0   0  366.33   12.92 
  -3   0   0  396.94   13.03 
  -4   0   0   14.91    0.65 
  -4   0   0   14.80    0.63 
  -4   0   0   14.50    0.65 
   4   0   0   13.87    0.63 
   4   0   0   14.47    0.64 
  -4   0   0   13.89    0.59 
   4   0   0   13.95    0.61 
   4   0   0   13.96    0.63 
  -5   0   0   11.96    0.61 
  -5   0   0   12.09    0.62 
   5   0   0   11.92    0.57 
   5   0   0   11.90    0.61 
   5   0   0   12.09    0.59 
  -5   0   0   12.33    0.59 
  -6   0   0   25.78    1.13 
   6   0   0   27.36    1.10 
   6   0   0   25.35    1.13 
  -6   0   0   26.22    1.10 
  -6   0   0   26.61    1.15 
   6   0   0   24.92    1.10 
  -7   0   0  122.24    4.51 
   7   0   0  119.94    4.45 
  -7   0   0  129.12    4.53 
   7   0   0  128.10    4.53 
   7   0   0  121.07    4.48 
  -7   0   0  120.41    4.46 
  -8   0   0   28.77    1.33 
   8   0   0   28.43    1.33 
  -8   0   0   30.04    1.35 
   8   0   0   29.53    1.28 
  -9   0   0  318.25   11.46 
   9   0   0  322.71   11.40 
   9   0   0  323.11   11.47 
  -9   0   0  329.73   11.48 
  10   0   0   56.47    2.46 
  10   0   0   56.64    2.38 
 -10   0   0   62.98    2.49 
 -10   0   0   59.46    2.48 
  11   0   0  200.41    7.50 
 -11   0   0  222.48    7.63 
  11   0   0  195.25    7.58 
 -11   0   0  211.32    7.61 
  12   0   0   67.55    2.90 
 -12   0   0   74.99    3.03 
  12   0   0   66.82    3.00 
 -12   0   0   75.97    3.05 
 -13   0   0   73.30    2.95 
  13   0   0   64.08    2.79 
  13   0   0   58.39    2.85 
 -13   0   0   70.17    2.91 
 -14   0   0   49.02    2.34 
  14   0   0   41.16    2.27 
 -14   0   0   50.21    2.34 
  14   0   0   42.57    2.16 
 -15   0   0   21.83    1.50 
 -15   0   0   23.81    1.58 
  15   0   0   18.47    1.44 
  15   0   0   20.20    1.45 
 -16   0   0    2.81    0.79 
 -16   0   0    1.47    0.74 
  16   0   0    2.59    0.72 
  16   0   0    0.58    0.66 
   0  -1   0    0.00    0.00 
   0  -1   0    0.00    0.00 
   0  -1   0    0.00    0.00 
   0   1   0    0.00    0.00 
   0   1   0    0.00    0.00 
   0   1   0    0.00    0.00 
  -1  -1   0   -0.41    0.01 
   1  -1   0   -0.41    0.01 
   1  -1   0   -0.41    0.01 
   1  -1   0   -0.41    0.01 
  -1  -1   0   -0.42    0.01 
  -1  -1   0   -0.41    0.01 
   1  -1   0   -0.41    0.01 
   1   1   0   -0.41    0.01 
  -1   1   0   -0.42    0.01 
  -1   1   0   -0.41    0.01 
  -1   1   0   -0.42    0.01 
   1   1   0   -0.40    0.01 
   1   1   0   -0.42    0.01 
  -1   1   0   -0.41    0.01 
   3  -1   0    3.43    0.22 
   3  -1   0    2.79    0.19 
  -3  -1   0    3.43    0.23 
   3  -1   0    3.05    0.21 
  -3  -1   0    4.07    0.25 
  -3  -1   0    3.32    0.20 
   3  -1   0    4.29    0.25 
  -3  -1   0    3.26    0.23 
   3   1   0    3.08    0.22 
   3   1   0    3.35    0.24 
  -3   1   0    3.54    0.22 
   3   1   0    2.97    0.23 
  -3   1   0    3.15    0.20 
   3   1   0    3.10    0.21 
  -3   1   0    3.39    0.24 
  -3   1   0    3.15    0.24 
  -4  -1   0   37.72    1.41 
  -4  -1   0   38.11    1.42 
  -4  -1   0   35.71    1.36 
   4  -1   0   36.59    1.38 
  -4  -1   0   36.64    1.40 
   4  -1   0   35.02    1.39 
   4  -1   0   39.54    1.38 
  -4   1   0   35.57    1.41 
   4   1   0   35.71    1.40 
   4   1   0   34.09    1.39 
  -4   1   0   38.22    1.42 
   4   1   0   34.78    1.40 
   4   1   0   36.80    1.37 
   5  -1   0   94.05    3.27 
  -5  -1   0   85.71    3.26 
   5  -1   0   91.38    3.24 
  -5  -1   0   88.81    3.27 
   5  -1   0   92.86    3.23 
  -5  -1   0   87.77    3.25 
  -5   1   0   89.31    3.27 
   5   1   0   91.38    3.23 
  -5   1   0   83.60    3.27 
  -5   1   0   91.52    3.23 
   5   1   0   89.49    3.26 
   5   1   0   87.51    3.26 
  -6  -1   0   66.01    2.46 
  -6  -1   0   68.71    2.49 
  -6  -1   0   68.98    2.50 
   6  -1   0   65.21    2.44 
   6  -1   0   62.62    2.47 
   6  -1   0   65.24    2.45 
  -6   1   0   62.23    2.48 
   6   1   0   66.38    2.49 
  -6   1   0   64.88    2.44 
   6   1   0   68.29    2.49 
  -6   1   0   59.12    2.48 
   6   1   0   68.14    2.44 
  -7  -1   0  232.23    8.13 
  -7  -1   0  228.94    8.14 
   7  -1   0  227.44    8.10 
   7  -1   0  235.30    8.16 
   7  -1   0  233.63    8.10 
  -7  -1   0  235.63    8.16 
   7   1   0  229.85    8.15 
  -7   1   0  230.50    8.18 
  -7   1   0  231.45    8.10 
  -7   1   0  226.46    8.16 
   7   1   0  223.67    8.14 
   7   1   0  220.90    8.09 
  -8  -1   0   11.03    0.69 
  -8  -1   0    9.90    0.69 
   8  -1   0   10.12    0.69 
   8  -1   0    9.71    0.65 
   8   1   0   10.41    0.68 
   8   1   0   10.44    0.63 
  -8   1   0   11.39    0.71 
  -8   1   0    9.94    0.69 
   9  -1   0   79.87    3.10 
  -9  -1   0   79.88    3.09 
  -9  -1   0   80.87    3.08 
   9  -1   0   78.94    3.03 
   9   1   0   76.98    3.01 
  -9   1   0   80.22    3.11 
   9   1   0   77.34    3.09 
  -9   1   0   76.42    3.09 
  10  -1   0   22.32    1.14 
 -10  -1   0   22.48    1.22 
 -10  -1   0   23.90    1.24 
  10  -1   0   22.78    1.26 
  10   1   0   20.76    1.12 
 -10   1   0   23.21    1.27 
  10   1   0   21.39    1.22 
 -10   1   0   23.61    1.27 
  11  -1   0    0.22    0.38 
 -11  -1   0    0.15    0.36 
  11  -1   0    0.32    0.35 
 -11  -1   0    0.18    0.43 
  11   1   0    0.14    0.37 
  11   1   0   -0.08    0.33 
 -11   1   0    0.29    0.44 
 -11   1   0    0.46    0.39 
 -12  -1   0    8.01    0.79 
  12  -1   0    7.19    0.73 
  12  -1   0    6.02    0.75 
 -12  -1   0    6.71    0.74 
  12   1   0    5.95    0.72 
  12   1   0    6.39    0.71 
 -12   1   0    5.27    0.71 
 -12   1   0    6.15    0.75 
 -13  -1   0    0.65    0.48 
 -13  -1   0    0.02    0.44 
  13  -1   0    0.29    0.46 
  13  -1   0    0.25    0.45 
 -13   1   0    0.14    0.47 
  13   1   0    0.25    0.46 
  13   1   0   -0.42    0.43 
 -13   1   0   -0.19    0.44 
 -14  -1   0   16.05    1.27 
  14  -1   0   11.46    1.06 
  14  -1   0   13.26    1.21 
 -14  -1   0   17.13    1.29 
 -14   1   0   15.23    1.28 
  14   1   0   14.92    1.18 
  14   1   0   14.01    1.25 
 -14   1   0   14.08    1.25 
  15  -1   0    0.50    0.57 
  15  -1   0   -0.21    0.49 
 -15  -1   0    0.69    0.62 
 -15  -1   0   -0.46    0.51 
  15   1   0   -0.13    0.52 
 -15   1   0   -0.05    0.52 
  15   1   0    0.37    0.59 
 -15   1   0    0.11    0.64 
 -16  -1   0   23.18    1.66 
  16  -1   0   14.29    1.48 
 -16  -1   0   23.40    1.65 
  16  -1   0   20.64    1.54 
  16   1   0   17.86    1.54 
 -16   1   0   24.04    1.71 
  16   1   0   19.16    1.48 
   0  -2   0   -0.58    0.01 
   0  -2   0   -0.50    0.02 
   0  -2   0   -0.56    0.02 
   0   2   0   -0.58    0.01 
   0   2   0   -0.57    0.01 
   0   2   0   -0.55    0.02 
  -1  -2   0   -0.16    0.02 
   1  -2   0   -0.15    0.02 
  -1  -2   0   -0.16    0.02 
   1  -2   0   -0.17    0.02 
  -1   2   0   -0.18    0.01 
   1   2   0   -0.16    0.02 
  -1   2   0   -0.18    0.02 
   1   2   0   -0.16    0.02 
  -1   2   0   -0.11    0.03 
   2  -2   0  255.51    9.54 
  -2  -2   0  297.09    9.55 
  -2  -2   0  275.11    9.56 
   2  -2   0  296.22    9.55 
   2   2   0  280.03    9.55 
  -2   2   0  282.20    9.53 
  -2   2   0  244.86    9.53 
   3  -2   0  100.70    3.51 
   3  -2   0  100.88    3.54 
  -3  -2   0  100.85    3.55 
   3  -2   0   97.34    3.51 
   3  -2   0   96.55    3.51 
  -3  -2   0  103.08    3.54 
  -3  -2   0  102.20    3.51 
   3   2   0  100.80    3.51 
  -3   2   0  105.51    3.54 
   3   2   0   91.43    3.52 
  -3   2   0  102.30    3.52 
  -3   2   0  101.31    3.50 
   3   2   0   89.37    3.53 
  -3   2   0   98.87    3.53 
  -4  -2   0  119.39    4.16 
  -4  -2   0  121.31    4.18 
   4  -2   0  113.69    4.16 
   4  -2   0  117.08    4.16 
  -4  -2   0  114.41    4.20 
   4  -2   0  119.64    4.17 
   4  -2   0  126.44    4.21 
  -4  -2   0  112.84    4.19 
  -4   2   0  117.64    4.14 
  -4   2   0  121.98    4.21 
   4   2   0  110.13    4.19 
  -4   2   0  117.82    4.21 
   4   2   0  110.21    4.19 
  -4   2   0  124.81    4.17 
   4   2   0  116.94    4.16 
  -5  -2   0   17.00    0.78 
   5  -2   0   17.80    0.75 
  -5  -2   0   15.54    0.76 
  -5  -2   0   17.85    0.78 
   5  -2   0   16.63    0.74 
   5  -2   0   16.38    0.78 
  -5   2   0   17.66    0.75 
   5   2   0   14.83    0.76 
  -5   2   0   17.35    0.79 
   5   2   0   16.62    0.74 
  -5   2   0   16.38    0.79 
   6  -2   0    1.55    0.28 
  -6  -2   0    2.08    0.31 
  -6  -2   0    1.34    0.24 
   6  -2   0    1.52    0.23 
   6  -2   0    1.75    0.26 
  -6  -2   0    1.57    0.28 
  -6   2   0    1.38    0.27 
   6   2   0    1.26    0.25 
  -6   2   0    1.74    0.29 
   6   2   0    1.77    0.25 
  -6   2   0    1.95    0.24 
   7  -2   0   19.07    0.89 
  -7  -2   0   18.05    0.92 
   7  -2   0   20.71    0.97 
   7  -2   0   18.88    0.87 
  -7  -2   0   19.44    0.94 
  -7  -2   0   18.17    0.91 
   7   2   0   16.85    0.91 
  -7   2   0   18.18    0.97 
   7   2   0   18.45    0.89 
  -7   2   0   17.87    0.94 
  -7   2   0   20.04    0.89 
  -8  -2   0    9.28    0.67 
  -8  -2   0    9.93    0.68 
   8  -2   0    9.94    0.68 
   8  -2   0   10.30    0.65 
  -8   2   0    9.03    0.70 
  -8   2   0    9.06    0.69 
   8   2   0    9.68    0.62 
   8   2   0    8.81    0.67 
  -9  -2   0   54.15    2.30 
   9  -2   0   58.39    2.37 
  -9  -2   0   61.81    2.36 
   9  -2   0   58.18    2.29 
  -9   2   0   56.90    2.39 
   9   2   0   51.83    2.30 
   9   2   0   58.31    2.28 
  -9   2   0   56.78    2.37 
  10  -2   0   34.51    1.64 
  10  -2   0   32.16    1.50 
 -10  -2   0   34.13    1.59 
 -10  -2   0   35.21    1.59 
  10   2   0   32.88    1.52 
 -10   2   0   34.10    1.63 
 -10   2   0   34.12    1.64 
  10   2   0   29.16    1.55 
 -11  -2   0  106.84    4.08 
  11  -2   0  107.92    4.14 
 -11  -2   0  107.42    4.06 
  11  -2   0   98.55    3.98 
  11   2   0  102.42    4.00 
 -11   2   0  110.80    4.16 
  11   2   0   95.31    4.05 
 -11   2   0  109.22    4.15 
  12  -2   0   21.33    1.38 
  12  -2   0   22.97    1.27 
 -12  -2   0   24.51    1.34 
 -12  -2   0   25.42    1.37 
 -12   2   0   21.85    1.37 
 -12   2   0   23.74    1.43 
  12   2   0   22.79    1.29 
  12   2   0   19.89    1.28 
  13  -2   0   18.28    1.32 
 -13  -2   0   19.92    1.30 
 -13  -2   0   18.65    1.29 
  13  -2   0   18.32    1.25 
 -13   2   0   18.75    1.37 
 -13   2   0   19.21    1.30 
  13   2   0   15.21    1.24 
  13   2   0   17.29    1.15 
 -14  -2   0    7.19    0.88 
  14  -2   0    6.39    0.92 
  14  -2   0    9.18    0.96 
 -14  -2   0    7.25    0.87 
  14   2   0    7.29    0.86 
 -14   2   0   10.55    1.11 
  14   2   0    6.97    0.89 
  15  -2   0    2.15    0.62 
  15  -2   0    0.56    0.55 
 -15  -2   0    1.22    0.68 
 -15  -2   0    1.83    0.69 
 -15   2   0    1.58    0.66 
  15   2   0    0.66    0.55 
  15   2   0    1.48    0.67 
 -15   2   0    1.74    0.69 
  16  -2   0   -0.05    0.56 
 -16  -2   0    0.11    0.61 
  16  -2   0    0.02    0.60 
 -16  -2   0    0.83    0.65 
  16   2   0    0.82    0.66 
 -16   2   0   -0.18    0.56 
  16   2   0    0.29    0.58 
 -16   2   0    1.73    0.74 
   0  -3   0   -0.59    0.06 
   0  -3   0   -0.54    0.03 
   0  -3   0   -0.52    0.06 
   0   3   0   -0.58    0.02 
   0   3   0   -0.58    0.02 
   0   3   0   -0.34    0.06 
   1  -3   0   14.49    0.59 
  -1  -3   0   12.64    0.59 
  -1  -3   0   14.38    0.59 
   1  -3   0   12.83    0.59 
  -1   3   0   13.39    0.58 
   1   3   0   14.40    0.58 
  -2  -3   0  299.38   12.01 
   2  -3   0  376.11   12.06 
   2  -3   0  358.10   12.04 
   2  -3   0  345.16   12.04 
  -2  -3   0  354.45   12.04 
  -2  -3   0  352.56   12.06 
  -2   3   0  358.14   12.05 
  -2   3   0  310.86   12.03 
  -2   3   0  368.23   12.05 
  -2   3   0  362.21   12.02 
   2   3   0  334.45   12.04 
   2   3   0  352.89   12.03 
   3  -3   0  292.38   10.33 
  -3  -3   0  308.48   10.35 
   3  -3   0  301.16   10.34 
  -3  -3   0  301.01   10.34 
   3  -3   0  292.70   10.36 
  -3  -3   0  308.73   10.38 
   3  -3   0  305.88   10.34 
  -3   3   0  287.74   10.34 
  -3   3   0  291.08   10.35 
   3   3   0  281.36   10.34 
   3   3   0  298.26   10.37 
  -3   3   0  314.52   10.37 
   3   3   0  291.65   10.34 
  -4  -3   0  251.37    8.73 
   4  -3   0  261.26    8.74 
   4  -3   0  265.33    8.78 
   4  -3   0  253.45    8.73 
  -4  -3   0  241.88    8.75 
   4   3   0  240.33    8.76 
   4   3   0  228.52    8.71 
  -4   3   0  244.79    8.76 
  -4   3   0  263.25    8.74 
  -4   3   0  254.19    8.77 
   5  -3   0  546.80   18.98 
   5  -3   0  548.09   18.94 
   5  -3   0  542.60   18.93 
  -5  -3   0  571.63   18.98 
  -5  -3   0  557.18   18.99 
  -5  -3   0  552.03   18.95 
   5   3   0  507.63   18.96 
  -5   3   0  573.18   19.00 
   5   3   0  541.14   18.93 
  -5   3   0  535.50   18.98 
  -5   3   0  544.38   18.93 
   6  -3   0  153.46    5.48 
   6  -3   0  158.44    5.50 
  -6  -3   0  155.86    5.54 
  -6  -3   0  158.74    5.51 
   6  -3   0  156.72    5.55 
  -6  -3   0  151.95    5.52 
  -6   3   0  154.89    5.56 
   6   3   0  149.13    5.47 
  -6   3   0  153.66    5.55 
   6   3   0  140.40    5.51 
  -6   3   0  160.61    5.49 
  -7  -3   0  537.79   18.27 
   7  -3   0  492.65   18.16 
  -7  -3   0  549.80   18.23 
   7  -3   0  522.35   18.19 
  -7  -3   0  521.32   18.23 
   7  -3   0  548.35   18.28 
   7   3   0  465.97   18.21 
  -7   3   0  534.15   18.18 
  -7   3   0  539.63   18.28 
   7   3   0  525.67   18.19 
  -8  -3   0   32.58    1.39 
   8  -3   0   31.85    1.33 
  -8  -3   0   28.94    1.36 
   8  -3   0   31.30    1.40 
   8   3   0   27.57    1.28 
   8   3   0   26.86    1.35 
  -8   3   0   30.95    1.42 
   9  -3   0  195.77    6.73 
  -9  -3   0  191.60    6.77 
   9  -3   0  184.99    6.80 
  -9  -3   0  192.94    6.76 
   9   3   0  172.61    6.74 
  -9   3   0  182.72    6.81 
   9   3   0  182.47    6.69 
  10  -3   0   15.80    1.04 
 -10  -3   0   19.00    1.03 
 -10  -3   0   15.83    0.99 
  10  -3   0   15.81    0.93 
  10   3   0   15.29    0.90 
  10   3   0   13.10    0.96 
 -10   3   0   14.89    1.04 
 -11  -3   0   17.98    1.06 
 -11  -3   0   18.12    1.06 
  11  -3   0   17.02    1.02 
  11  -3   0   15.88    1.13 
 -11   3   0   15.46    1.13 
  11   3   0   15.79    1.02 
  11   3   0   13.11    1.00 
  12  -3   0   33.31    1.68 
  12  -3   0   32.52    1.73 
 -12  -3   0   37.48    1.73 
 -12  -3   0   33.92    1.69 
 -12   3   0   31.96    1.76 
  12   3   0   31.77    1.59 
 -12   3   0   32.04    1.73 
  12   3   0   31.40    1.69 
 -13  -3   0    0.44    0.46 
  13  -3   0    0.03    0.48 
  13  -3   0    0.07    0.49 
 -13  -3   0    0.40    0.48 
  13   3   0   -0.06    0.46 
  13   3   0    0.10    0.41 
 -13   3   0   -0.40    0.42 
 -13   3   0    0.73    0.55 
  14  -3   0   75.53    3.46 
 -14  -3   0   78.61    3.38 
 -14  -3   0   85.71    3.38 
  14  -3   0   80.19    3.39 
  14   3   0   74.03    3.28 
  14   3   0   76.34    3.41 
 -14   3   0   86.25    3.54 
 -14   3   0   80.19    3.49 
 -15  -3   0    1.30    0.59 
 -15  -3   0    0.50    0.55 
  15  -3   0   -0.05    0.55 
  15  -3   0   -0.07    0.58 
  15   3   0    0.10    0.48 
 -15   3   0    0.11    0.63 
  15   3   0   -0.15    0.51 
 -15   3   0    1.28    0.63 
  16  -3   0   61.59    2.95 
  16  -3   0   59.32    3.06 
 -16  -3   0   67.34    2.99 
 -16  -3   0   66.97    3.01 
 -16   3   0   74.21    3.17 
 -16   3   0   62.71    3.08 
  16   3   0   57.94    2.85 
  16   3   0   52.18    2.90 
   0  -4   0  400.58   13.20 
   0  -4   0  365.27   13.18 
   0  -4   0  385.87   13.21 
   0   4   0  390.40   13.18 
   0   4   0  379.12   13.20 
   0   4   0  366.75   13.19 
  -1  -4   0   -0.04    0.09 
  -1  -4   0    0.28    0.11 
  -1  -4   0    0.21    0.10 
   1  -4   0    0.12    0.09 
   1  -4   0   -0.04    0.09 
   1  -4   0    0.09    0.09 
   1   4   0   -0.08    0.08 
   1   4   0    0.03    0.10 
  -1   4   0    0.04    0.11 
   1   4   0    0.07    0.10 
  -1   4   0    0.09    0.08 
  -1   4   0    0.34    0.11 
  -2  -4   0  107.73    4.02 
   2  -4   0  117.76    4.01 
  -2  -4   0  112.91    4.00 
   2  -4   0  118.83    4.03 
  -2  -4   0  108.82    4.03 
   2  -4   0  117.26    4.02 
   2  -4   0  124.85    4.05 
  -2   4   0  110.77    4.03 
  -2   4   0  112.29    4.02 
   2   4   0  113.56    4.03 
   2   4   0  108.66    4.01 
   2   4   0  110.12    4.01 
  -2   4   0  117.52    4.01 
  -2   4   0  108.33    4.02 
  -3  -4   0    0.90    0.16 
   3  -4   0    0.25    0.11 
   3  -4   0    0.49    0.14 
   3  -4   0    0.34    0.11 
   3  -4   0    0.55    0.14 
  -3  -4   0    0.47    0.12 
  -3  -4   0    0.59    0.14 
  -3   4   0    0.62    0.16 
  -3   4   0    0.35    0.13 
  -3   4   0    0.40    0.13 
  -3   4   0    0.63    0.15 
   3   4   0    0.52    0.14 
   3   4   0    0.17    0.11 
   3   4   0    0.56    0.14 
   4  -4   0  112.41    3.91 
  -4  -4   0  106.21    3.91 
  -4  -4   0  104.62    3.86 
   4  -4   0  103.42    3.86 
   4  -4   0  110.24    3.87 
  -4   4   0  107.85    3.87 
  -4   4   0  111.97    3.91 
   4   4   0  107.66    3.86 
   4   4   0  108.71    3.90 
  -4   4   0  106.39    3.89 
   5  -4   0   28.15    1.15 
   5  -4   0   26.77    1.14 
  -5  -4   0   27.16    1.14 
  -5  -4   0   27.63    1.20 
   5  -4   0   27.92    1.19 
  -5  -4   0   26.66    1.17 
  -5   4   0   29.98    1.21 
  -5   4   0   28.96    1.15 
  -5   4   0   27.70    1.20 
   5   4   0   26.68    1.13 
   5   4   0   27.08    1.19 
  -6  -4   0   41.87    1.68 
  -6  -4   0   41.42    1.70 
   6  -4   0   43.01    1.65 
  -6  -4   0   41.88    1.64 
   6  -4   0   40.12    1.69 
   6  -4   0   40.22    1.62 
  -6   4   0   42.13    1.71 
   6   4   0   39.11    1.62 
   6   4   0   38.90    1.67 
  -6   4   0   42.89    1.72 
  -6   4   0   41.52    1.63 
   7  -4   0   20.42    0.98 
  -7  -4   0   22.16    1.04 
   7  -4   0   21.32    1.07 
  -7  -4   0   21.92    1.01 
  -7   4   0   22.44    1.09 
  -7   4   0   18.94    1.05 
   7   4   0   21.47    0.97 
  -7   4   0   20.55    0.96 
   7   4   0   18.23    0.99 
  -8  -4   0   13.87    0.82 
  -8  -4   0   13.77    0.78 
   8  -4   0   14.02    0.84 
   8  -4   0   15.17    0.81 
  -8   4   0   13.37    0.84 
  -8   4   0   13.97    0.87 
   8   4   0   11.51    0.80 
   8   4   0   12.52    0.74 
  -9  -4   0   29.85    1.39 
  -9  -4   0   31.49    1.41 
   9  -4   0   28.24    1.35 
   9  -4   0   29.82    1.45 
  -9   4   0   28.22    1.43 
   9   4   0   27.36    1.32 
  -9   4   0   28.89    1.44 
   9   4   0   26.11    1.35 
 -10  -4   0   10.99    0.85 
  10  -4   0   11.39    0.92 
 -10  -4   0   12.40    0.86 
  10  -4   0   10.67    0.82 
  10   4   0    9.40    0.75 
 -10   4   0   10.93    0.92 
 -10   4   0    9.69    0.88 
  10   4   0   10.94    0.85 
 -11  -4   0   31.40    1.51 
 -11  -4   0   33.61    1.54 
  11  -4   0   30.95    1.51 
  11  -4   0   29.26    1.61 
  11   4   0   27.79    1.50 
 -11   4   0   28.22    1.58 
 -11   4   0   30.34    1.61 
  11   4   0   29.84    1.45 
  12  -4   0    8.17    0.80 
  12  -4   0    8.94    0.94 
 -12  -4   0    8.93    0.82 
 -12  -4   0   10.39    0.88 
 -12   4   0    9.26    0.92 
 -12   4   0    9.03    0.97 
  12   4   0    7.51    0.76 
  12   4   0    6.81    0.76 
 -13  -4   0   27.59    1.51 
 -13  -4   0   25.95    1.47 
  13  -4   0   21.34    1.50 
  13  -4   0   24.99    1.48 
  13   4   0   23.23    1.40 
 -13   4   0   25.59    1.54 
  13   4   0   22.40    1.46 
 -13   4   0   25.32    1.55 
 -14  -4   0    5.08    0.79 
  14  -4   0    4.94    0.89 
  14  -4   0    3.20    0.71 
 -14  -4   0    4.51    0.74 
 -14   4   0    4.68    0.86 
 -14   4   0    4.67    0.84 
  14   4   0    2.53    0.64 
  14   4   0    3.86    0.72 
  15  -4   0    9.60    1.04 
 -15  -4   0   10.77    1.10 
 -15  -4   0    8.63    1.01 
  15  -4   0    8.82    1.13 
  15   4   0    6.93    0.92 
 -15   4   0    8.51    1.10 
  15   4   0    8.50    0.94 
 -15   4   0    8.36    1.09 
  16  -4   0   -0.03    0.68 
  16  -4   0    0.95    0.69 
 -16  -4   0   -0.28    0.63 
 -16  -4   0   -0.14    0.63 
  16   4   0   -0.14    0.53 
 -16   4   0    1.30    0.75 
  16   4   0   -0.07    0.54 
 -16   4   0   -0.24    0.62 
   0  -5   0    0.43    0.12 
   0  -5   0    0.12    0.11 
   0  -5   0   -0.06    0.11 
   0   5   0   -0.09    0.09 
   0   5   0    0.12    0.13 
   0   5   0   -0.01    0.10 
   1  -5   0   51.92    1.88 
  -1  -5   0   49.49    1.87 
  -1  -5   0   50.54    1.89 
   1  -5   0   50.72    1.87 
   1  -5   0   51.56    1.86 
   1   5   0   46.90    1.84 
   1   5   0   51.18    1.87 
   1   5   0   49.59    1.87 
  -1   5   0   49.24    1.85 
  -1   5   0   49.10    1.88 
  -1   5   0   51.38    1.87 
   2  -5   0   18.62    0.81 
  -2  -5   0   18.23    0.82 
  -2  -5   0   19.49    0.79 
   2  -5   0   18.94    0.80 
  -2  -5   0   18.57    0.81 
   2  -5   0   20.00    0.81 
   2   5   0   18.56    0.80 
  -2   5   0   19.61    0.82 
  -2   5   0   18.55    0.82 
   2   5   0   19.00    0.82 
  -3  -5   0   66.12    2.44 
  -3  -5   0   65.47    2.48 
   3  -5   0   66.84    2.48 
   3  -5   0   67.53    2.46 
   3  -5   0   66.84    2.45 
   3   5   0   67.44    2.48 
   3   5   0   63.94    2.45 
  -3   5   0   65.51    2.46 
  -3   5   0   68.45    2.49 
  -3   5   0   67.10    2.46 
   4  -5   0  155.47    5.36 
   4  -5   0  147.43    5.30 
  -4  -5   0  142.80    5.35 
  -4  -5   0  149.30    5.30 
   4  -5   0  149.58    5.31 
  -4   5   0  154.24    5.32 
   4   5   0  140.83    5.30 
   4   5   0  147.18    5.34 
  -4   5   0  154.12    5.34 
  -4   5   0  153.15    5.35 
  -5  -5   0   72.95    2.63 
  -5  -5   0   70.66    2.69 
   5  -5   0   75.35    2.70 
   5  -5   0   73.23    2.65 
   5  -5   0   67.51    2.62 
  -5   5   0   72.89    2.69 
   5   5   0   67.26    2.62 
  -5   5   0   69.31    2.68 
  -5   5   0   70.48    2.63 
   5   5   0   67.23    2.66 
   6  -5   0   53.09    2.03 
   6  -5   0   51.96    2.00 
  -6  -5   0   49.44    2.06 
  -6  -5   0   47.56    2.02 
   6  -5   0   55.19    2.10 
  -6  -5   0   52.86    2.01 
   6   5   0   51.69    2.06 
  -6   5   0   53.17    2.08 
  -6   5   0   50.79    2.00 
  -6   5   0   53.37    2.09 
   6   5   0   49.46    1.99 
  -7  -5   0  140.39    5.04 
   7  -5   0  149.88    5.15 
   7  -5   0  136.59    5.04 
  -7  -5   0  146.37    5.09 
  -7   5   0  140.04    5.13 
   7   5   0  128.70    5.01 
   7   5   0  132.48    5.07 
  -7   5   0  139.72    5.13 
   8  -5   0    0.25    0.30 
  -8  -5   0    0.36    0.26 
  -8  -5   0    0.61    0.29 
   8  -5   0    0.18    0.24 
  -8   5   0    0.58    0.32 
   8   5   0    0.72    0.30 
   8   5   0    0.20    0.23 
  -8   5   0    0.31    0.32 
   9  -5   0   62.57    2.56 
   9  -5   0   66.14    2.68 
  -9  -5   0   63.18    2.55 
  -9  -5   0   66.74    2.59 
  -9   5   0   63.66    2.67 
   9   5   0   64.25    2.61 
  -9   5   0   64.95    2.68 
   9   5   0   61.68    2.53 
 -10  -5   0    3.76    0.54 
  10  -5   0    3.58    0.58 
 -10  -5   0    3.53    0.54 
  10  -5   0    2.49    0.46 
 -10   5   0    2.19    0.55 
  10   5   0    2.67    0.45 
 -10   5   0    3.08    0.57 
  10   5   0    2.94    0.51 
 -11  -5   0    2.26    0.52 
  11  -5   0    1.83    0.53 
  11  -5   0    1.63    0.46 
 -11  -5   0    2.03    0.53 
  11   5   0    1.75    0.46 
 -11   5   0    1.54    0.50 
  11   5   0    2.31    0.52 
 -11   5   0    1.89    0.54 
 -12  -5   0    4.79    0.65 
  12  -5   0    5.41    0.71 
 -12  -5   0    4.80    0.68 
  12  -5   0    6.24    0.83 
 -12   5   0    4.90    0.77 
  12   5   0    4.26    0.59 
 -12   5   0    5.29    0.79 
  12   5   0    4.10    0.63 
  13  -5   0    3.16    0.71 
 -13  -5   0    5.51    0.73 
 -13  -5   0    6.32    0.79 
  13  -5   0    6.30    0.81 
 -13   5   0    6.31    0.88 
 -13   5   0    4.61    0.80 
  13   5   0    4.36    0.66 
  13   5   0    4.43    0.71 
 -14  -5   0   23.23    1.45 
  14  -5   0   19.34    1.42 
  14  -5   0   20.71    1.56 
 -14  -5   0   19.85    1.39 
 -14   5   0   22.73    1.59 
 -14   5   0   21.30    1.57 
  14   5   0   20.24    1.43 
  14   5   0   16.43    1.30 
 -15  -5   0   -0.26    0.57 
 -15  -5   0    0.20    0.56 
  15  -5   0    0.03    0.59 
  15  -5   0    1.13    0.71 
 -15   5   0    0.38    0.59 
  15   5   0    0.08    0.54 
 -15   5   0   -0.14    0.58 
  15   5   0    0.34    0.50 
 -16  -5   0   20.56    1.50 
 -16  -5   0   19.37    1.48 
  16  -5   0   19.44    1.64 
  16  -5   0   14.16    1.37 
 -16   5   0   15.21    1.52 
 -16   5   0   15.94    1.49 
  16   5   0   15.00    1.41 
  16   5   0   16.33    1.38 
   0  -6   0  385.59   13.36 
   0  -6   0  373.48   13.31 
   0  -6   0  393.97   13.29 
   0   6   0  383.28   13.30 
   0   6   0  377.34   13.31 
  -1  -6   0    0.45    0.17 
   1  -6   0    0.41    0.16 
  -1  -6   0    0.20    0.14 
   1  -6   0    0.41    0.17 
  -1   6   0    0.59    0.18 
  -1   6   0    0.29    0.17 
   1   6   0    0.32    0.17 
   1   6   0    0.23    0.17 
  -2  -6   0  559.45   19.85 
  -2  -6   0  593.19   19.81 
   2  -6   0  578.75   19.82 
   2  -6   0  571.14   19.85 
  -2   6   0  593.13   19.85 
  -2   6   0  565.82   19.84 
   2   6   0  568.32   19.84 
   2   6   0  566.41   19.83 
  -2   6   0  562.74   19.85 
   3  -6   0   37.40    1.45 
  -3  -6   0   35.64    1.46 
  -3  -6   0   36.04    1.42 
   3  -6   0   36.72    1.43 
   3   6   0   35.30    1.45 
   3   6   0   33.95    1.42 
  -3   6   0   35.91    1.47 
  -3   6   0   36.87    1.46 
  -3   6   0   36.37    1.44 
   4  -6   0  282.79   10.02 
   4  -6   0  296.38   10.07 
  -4  -6   0  294.50   10.01 
   4  -6   0  281.19   10.03 
  -4  -6   0  291.92   10.07 
   4   6   0  278.53   10.05 
   4   6   0  269.88   10.01 
  -4   6   0  282.90   10.03 
  -4   6   0  293.68   10.07 
  -4   6   0  291.44   10.06 
  -5  -6   0    0.91    0.25 
   5  -6   0    1.34    0.25 
  -5  -6   0    1.97    0.29 
   5  -6   0    1.24    0.30 
   5  -6   0    0.76    0.23 
  -5   6   0    1.07    0.27 
   5   6   0    2.81    0.32 
   5   6   0    1.53    0.30 
  -5   6   0    1.61    0.26 
   6  -6   0   29.10    1.30 
  -6  -6   0   26.65    1.21 
   6  -6   0   29.19    1.24 
  -6   6   0   28.29    1.30 
  -6   6   0   29.49    1.29 
  -6   6   0   28.03    1.22 
   6   6   0   26.82    1.26 
   6   6   0   26.63    1.21 
  -7  -6   0   94.35    3.55 
   7  -6   0   99.24    3.67 
  -7  -6   0   91.84    3.33 
   7  -6   0   96.30    3.59 
  -7  -6   0   95.52    3.60 
   7   6   0   96.21    3.62 
  -7   6   0   95.18    3.65 
   7   6   0   93.76    3.55 
  -7   6   0  100.57    3.68 
   8  -6   0   20.93    1.07 
   8  -6   0   20.10    1.13 
  -8  -6   0   20.71    1.09 
  -8  -6   0   19.66    1.01 
   8   6   0   20.63    1.07 
  -8   6   0   20.82    1.16 
   8   6   0   19.39    1.00 
  -8   6   0   21.11    1.13 
   9  -6   0  151.11    5.65 
  -9  -6   0  150.38    5.61 
  -9  -6   0  160.33    5.67 
   9  -6   0  157.66    5.77 
   9   6   0  148.63    5.60 
  -9   6   0  155.18    5.76 
  -9   6   0  150.18    5.75 
   9   6   0  156.82    5.69 
 -10  -6   0   64.37    2.53 
  10  -6   0   65.04    2.58 
  10  -6   0   59.95    2.65 
 -10  -6   0   63.36    2.55 
  10   6   0   61.47    2.58 
 -10   6   0   59.92    2.65 
 -10   6   0   59.66    2.25 
  10   6   0   61.54    2.51 
 -10   6   0   59.13    2.66 
 -11  -6   0  177.42    6.30 
 -11  -6   0  175.03    6.27 
  11  -6   0  164.49    6.27 
  11  -6   0  166.44    6.39 
  11   6   0  170.82    6.31 
  11   6   0  164.13    6.21 
 -11   6   0  166.28    6.41 
 -11   6   0  166.49    6.42 
  12  -6   0   53.62    2.41 
 -12  -6   0   55.45    2.39 
 -12  -6   0   55.89    2.38 
  12  -6   0   58.28    2.59 
 -12   6   0   53.29    2.55 
  12   6   0   51.25    2.32 
  12   6   0   51.30    2.40 
 -12   6   0   50.98    2.51 
 -13  -6   0   63.19    2.62 
  13  -6   0   59.59    2.75 
 -13  -6   0   62.35    2.61 
  13  -6   0   54.36    2.60 
 -13   6   0   55.16    2.75 
  13   6   0   53.52    2.50 
  13   6   0   53.40    2.59 
 -13   6   0   61.56    2.80 
 -14  -6   0   29.25    1.66 
  14  -6   0   25.34    1.75 
  14  -6   0   26.72    1.61 
 -14  -6   0   27.83    1.63 
  14   6   0   26.47    1.64 
  14   6   0   25.51    1.55 
 -14   6   0   28.52    1.77 
 -14   6   0   23.08    1.72 
 -15  -6   0   24.83    1.54 
  15  -6   0   20.27    1.55 
  15  -6   0   17.97    1.54 
 -15  -6   0   22.18    1.52 
 -15   6   0   20.92    1.68 
  15   6   0   18.52    1.41 
  15   6   0   21.73    1.55 
 -15   6   0   22.42    1.70 
   0  -7   0    0.07    0.16 
   0  -7   0    0.25    0.15 
   0   7   0   -0.05    0.16 
   0   7   0   -0.14    0.17 
   1  -7   0   27.38    1.08 
  -1  -7   0   24.81    1.09 
  -1  -7   0   25.30    1.06 
   1   7   0   24.85    1.09 
   1   7   0   26.48    1.09 
  -1   7   0   24.37    1.09 
  -1   7   0   26.02    1.09 
  -2  -7   0    1.29    0.21 
   2  -7   0    1.77    0.25 
  -2  -7   0    2.04    0.29 
   2  -7   0    1.70    0.24 
   2   7   0    1.74    0.26 
  -2   7   0    1.51    0.24 
   2   7   0    1.94    0.26 
  -2   7   0    1.90    0.28 
  -2   7   0    2.38    0.28 
  -3  -7   0  166.69    5.83 
   3  -7   0  167.98    5.85 
  -3  -7   0  165.89    5.89 
   3  -7   0  157.85    5.86 
  -3   7   0  162.82    5.88 
  -3   7   0  166.15    5.87 
  -3   7   0  173.20    5.88 
   3   7   0  157.67    5.84 
   3   7   0  161.00    5.86 
  -4  -7   0   15.49    0.83 
   4  -7   0   16.77    0.82 
  -4  -7   0   15.44    0.79 
   4  -7   0   17.66    0.83 
  -4   7   0   16.94    0.82 
  -4   7   0   16.59    0.85 
   4   7   0   18.63    0.87 
   4   7   0   16.17    0.82 
  -4   7   0   17.02    0.84 
   5  -7   0   93.85    3.41 
   5  -7   0   93.20    3.46 
  -5  -7   0   93.60    3.39 
   5   7   0   87.66    3.39 
  -5   7   0   89.13    3.45 
   5   7   0   94.38    3.45 
  -5   7   0   89.57    3.39 
  -5   7   0   92.56    3.45 
   6  -7   0   34.09    1.48 
   6  -7   0   34.04    1.54 
  -6  -7   0   35.10    1.47 
   6   7   0   34.09    1.47 
   6   7   0   35.84    1.53 
  -6   7   0   35.98    1.57 
  -6   7   0   36.16    1.56 
  -7  -7   0    7.38    0.56 
   7  -7   0    8.22    0.66 
  -7  -7   0    8.06    0.62 
   7  -7   0    8.18    0.61 
  -7   7   0    7.89    0.71 
  -7   7   0    7.72    0.65 
   7   7   0    7.08    0.56 
   7   7   0    7.49    0.66 
  -8  -7   0   30.30    1.38 
  -8  -7   0   31.21    1.42 
   8  -7   0   30.29    1.42 
   8  -7   0   31.09    1.51 
   8   7   0   31.95    1.46 
  -8   7   0   30.69    1.51 
   8   7   0   27.40    1.35 
  -8   7   0   28.82    1.48 
  -9  -7   0   30.72    1.46 
   9  -7   0   31.00    1.58 
  -9  -7   0   31.40    1.45 
   9  -7   0   29.76    1.49 
  -9   7   0   31.45    1.57 
  -9   7   0   31.91    1.61 
   9   7   0   29.01    1.42 
   9   7   0   31.06    1.51 
  10  -7   0   25.46    1.43 
 -10  -7   0   27.08    1.30 
  10  -7   0   25.11    1.36 
 -10  -7   0   24.93    1.33 
  10   7   0   23.43    1.25 
  10   7   0   25.59    1.37 
 -10   7   0   24.04    1.46 
 -10   7   0   23.03    1.39 
  11  -7   0   16.86    1.14 
  11  -7   0   16.02    1.23 
 -11  -7   0   16.40    1.08 
 -11  -7   0   16.05    1.09 
  11   7   0   14.92    1.04 
 -11   7   0   14.23    1.15 
  11   7   0   15.96    1.07 
 -11   7   0   14.98    1.22 
  12  -7   0   13.25    1.15 
 -12  -7   0   12.57    1.05 
  12  -7   0   14.19    1.07 
 -12  -7   0   14.49    1.10 
  12   7   0   13.91    1.04 
 -12   7   0   11.54    1.14 
 -12   7   0   13.11    1.22 
  12   7   0   12.87    1.03 
 -13  -7   0    8.93    0.96 
  13  -7   0    8.54    0.91 
  13  -7   0    7.03    0.95 
 -13  -7   0    9.35    0.94 
  13   7   0    6.73    0.78 
  13   7   0    8.74    0.95 
 -13   7   0    8.26    1.04 
 -13   7   0    8.85    1.08 
 -14  -7   0   23.93    1.45 
  14  -7   0   21.16    1.53 
  14  -7   0   22.43    1.68 
 -14  -7   0   22.97    1.49 
 -14   7   0   21.91    1.67 
 -14   7   0   21.39    1.57 
  14   7   0   21.68    1.44 
  14   7   0   22.99    1.45 
 -15  -7   0   -0.23    0.55 
  15  -7   0   -1.03    0.58 
  15  -7   0   -0.16    0.62 
 -15  -7   0    0.93    0.58 
 -15   7   0    0.30    0.62 
 -15   7   0   -0.70    0.62 
  15   7   0   -0.20    0.49 
  15   7   0    0.14    0.56 
   0  -8   0  260.18    9.14 
   0  -8   0  267.03    9.09 
   0   8   0  259.58    9.13 
   0   8   0  250.31    9.10 
   1  -8   0    6.63    0.45 
  -1  -8   0    7.15    0.47 
   1  -8   0    7.43    0.49 
  -1   8   0    6.59    0.49 
  -1   8   0    6.10    0.46 
   1   8   0    6.59    0.48 
   1   8   0    6.01    0.47 
  -2  -8   0  119.29    4.29 
   2  -8   0  117.30    4.30 
   2  -8   0  119.24    4.34 
  -2   8   0  117.01    4.32 
  -2   8   0  118.92    4.34 
  -2   8   0  124.48    4.36 
   2   8   0  120.44    4.33 
   2   8   0  116.06    4.31 
   3  -8   0    1.85    0.28 
  -3  -8   0    2.19    0.31 
  -3  -8   0    1.80    0.27 
   3  -8   0    1.69    0.27 
   3   8   0    1.50    0.27 
   3   8   0    1.50    0.27 
  -3   8   0    2.50    0.34 
  -3   8   0    2.29    0.33 
  -3   8   0    2.53    0.32 
  -4  -8   0    1.05    0.25 
   4  -8   0    0.91    0.25 
  -4   8   0    1.54    0.29 
  -4   8   0    0.67    0.27 
  -4   8   0    1.53    0.32 
   4   8   0    0.84    0.26 
   4   8   0    1.12    0.28 
   5  -8   0    7.29    0.55 
  -5  -8   0    7.57    0.53 
   5  -8   0    7.74    0.63 
   5   8   0    8.43    0.59 
  -5   8   0    8.05    0.64 
  -5   8   0    7.94    0.58 
   5   8   0    8.50    0.60 
  -5   8   0    8.92    0.64 
   6  -8   0    0.55    0.27 
   6  -8   0    0.87    0.33 
  -6  -8   0    1.31    0.31 
   6   8   0    0.88    0.26 
  -6   8   0    0.54    0.29 
  -6   8   0    0.26    0.28 
   6   8   0    0.64    0.31 
  -7  -8   0   17.62    0.93 
   7  -8   0   19.10    1.09 
   7  -8   0   18.70    0.98 
  -7   8   0   18.59    1.07 
   7   8   0   18.44    1.04 
   7   8   0   16.78    0.93 
  -7   8   0   19.28    1.09 
  -8  -8   0   15.92    0.66 
   8  -8   0   15.12    0.97 
  -8  -8   0   16.28    0.93 
   8  -8   0   15.61    1.05 
  -8  -8   0   16.77    0.99 
  -8   8   0   14.71    1.03 
   8   8   0   14.77    0.91 
  -8   8   0   17.07    1.04 
   8   8   0   17.17    1.02 
   9  -8   0   63.12    2.80 
   9  -8   0   64.57    2.70 
  -9  -8   0   65.61    2.65 
  -9  -8   0   70.86    2.74 
   9   8   0   67.12    2.73 
  -9   8   0   66.57    2.81 
   9   8   0   66.76    2.67 
  -9   8   0   66.64    2.84 
 -10  -8   0    4.83    0.61 
  10  -8   0    4.30    0.65 
  10  -8   0    5.29    0.67 
 -10  -8   0    4.39    0.58 
 -10   8   0    3.85    0.65 
  10   8   0    4.88    0.57 
  10   8   0    5.22    0.66 
 -10   8   0    4.55    0.73 
 -11  -8   0   41.77    1.87 
  11  -8   0   40.60    1.88 
  11  -8   0   37.68    2.00 
 -11  -8   0   37.78    1.82 
  11   8   0   40.01    1.87 
 -11   8   0   35.67    1.99 
 -11   8   0   38.35    2.01 
  11   8   0   35.67    1.78 
  12  -8   0    6.65    0.80 
 -12  -8   0    7.00    0.77 
  12  -8   0    8.65    0.99 
 -12  -8   0    7.79    0.79 
  12   8   0    5.34    0.70 
  12   8   0    8.59    0.90 
 -12   8   0    8.47    1.00 
 -12   8   0    6.32    0.90 
  13  -8   0    9.87    1.08 
 -13  -8   0    7.44    0.84 
  13  -8   0    9.34    1.00 
 -13  -8   0    8.48    0.88 
 -13   8   0    8.62    1.07 
 -13   8   0    7.51    0.99 
  13   8   0    7.67    0.85 
  13   8   0    9.57    0.97 
 -14  -8   0   25.83    1.58 
 -14  -8   0   27.28    1.62 
  14  -8   0   24.80    1.76 
  14  -8   0   20.95    1.52 
  14   8   0   24.42    1.61 
 -14   8   0   24.15    1.75 
 -14   8   0   24.85    1.79 
  14   8   0   22.70    1.50 
  15  -8   0    2.02    0.77 
  15  -8   0    1.29    0.79 
 -15  -8   0    2.98    0.75 
 -15  -8   0    1.35    0.65 
  15   8   0    2.51    0.71 
 -15   8   0    1.37    0.77 
 -15   8   0    1.95    0.81 
  15   8   0    1.29    0.65 
   0  -9   0    0.20    0.20 
   0  -9   0   -0.21    0.19 
   0   9   0    1.12    0.26 
   0   9   0   -0.08    0.20 
  -1  -9   0  193.66    6.94 
  -1  -9   0  181.37    6.99 
   1  -9   0  200.34    6.95 
   1  -9   0  192.83    6.99 
   1   9   0  201.31    6.99 
  -1   9   0  197.80    6.99 
   1   9   0  200.52    6.97 
  -1   9   0  197.44    6.97 
   2  -9   0   68.92    2.76 
  -2  -9   0   75.43    2.77 
   2   9   0   74.61    2.80 
  -2   9   0   73.15    2.82 
  -2   9   0   74.33    2.81 
  -2   9   0   76.03    2.81 
   2   9   0   72.55    2.78 
  -3  -9   0  158.63    5.84 
   3  -9   0  169.38    5.89 
  -3   9   0  167.40    5.93 
   3   9   0  171.95    5.91 
   3   9   0  161.16    5.88 
  -3   9   0  158.24    5.89 
  -3   9   0  158.59    5.89 
   4  -9   0  144.62    5.52 
   4  -9   0  168.01    5.32 
  -4  -9   0  146.98    5.50 
   4   9   0  143.75    5.52 
   4   9   0  148.17    5.55 
  -4   9   0  152.01    5.57 
  -4   9   0  159.22    5.61 
  -4   9   0  161.32    5.59 
  -5  -9   0  229.56    7.82 
   5  -9   0  223.18    7.85 
  -5   9   0  212.64    7.90 
  -5   9   0  224.28    7.89 
   5   9   0  224.65    7.88 
   5   9   0  204.99    7.81 
  -6  -9   0   39.65    1.69 
   6  -9   0   40.27    1.73 
  -6   9   0   39.95    1.77 
   6   9   0   41.90    1.78 
  -6   9   0   41.04    1.80 
   6   9   0   40.36    1.71 
  -7  -9   0  265.65    9.36 
   7  -9   0  266.06    9.50 
   7  -9   0  259.61    9.41 
  -7   9   0  271.24    9.51 
   7   9   0  262.48    9.37 
   7   9   0  257.88    9.43 
  -7   9   0  263.47    9.48 
   8  -9   0   39.95    1.85 
  -8  -9   0   38.31    1.68 
  -8  -9   0   36.36    1.72 
   8  -9   0   39.12    1.75 
  -8   9   0   38.41    1.84 
   8   9   0   38.37    1.75 
   8   9   0   37.83    1.68 
  -8   9   0   36.27    1.78 
  -9  -9   0   98.44    3.73 
   9  -9   0   98.55    3.93 
   9  -9   0   97.58    3.80 
  -9  -9   0   97.45    3.81 
   9   9   0  100.19    3.83 
   9   9   0   95.68    3.74 
  -9   9   0   96.39    3.93 
  -9   9   0   96.80    3.90 
 -10  -9   0   40.03    1.80 
  10  -9   0   35.80    1.81 
  10  -9   0   37.69    1.96 
 -10  -9   0   38.47    1.84 
 -10   9   0   38.11    1.93 
  10   9   0   39.70    1.87 
  10   9   0   40.02    1.79 
 -10   9   0   39.40    1.99 
  11  -9   0    4.12    0.64 
  11  -9   0    4.04    0.72 
 -11  -9   0    4.28    0.60 
 -11  -9   0    4.00    0.61 
  11   9   0    5.05    0.70 
 -11   9   0    2.61    0.65 
 -11   9   0    4.61    0.76 
  11   9   0    3.46    0.60 
  12  -9   0   27.57    1.59 
  12  -9   0   27.97    1.75 
 -12  -9   0   30.61    1.61 
 -12  -9   0   28.49    1.56 
  12   9   0   30.40    1.60 
  12   9   0   27.45    1.54 
 -12   9   0   27.40    1.77 
 -12   9   0   26.74    1.76 
 -13  -9   0    0.78    0.58 
  13  -9   0    1.11    0.61 
 -13  -9   0    0.37    0.54 
  13  -9   0    0.73    0.62 
  13   9   0    1.86    0.59 
  13   9   0    0.68    0.52 
 -13   9   0    0.78    0.65 
 -13   9   0    0.14    0.59 
 -14  -9   0   44.21    2.22 
  14  -9   0   48.98    2.52 
 -14  -9   0   46.86    2.27 
  14  -9   0   44.19    2.32 
 -14   9   0   39.86    2.42 
 -14   9   0   40.44    2.44 
  14   9   0   46.78    2.29 
  14   9   0   42.12    2.17 
 -15  -9   0    0.50    0.59 
  15  -9   0    0.86    0.72 
  15  -9   0    2.05    0.82 
 -15  -9   0    0.71    0.60 
 -15   9   0    1.79    0.83 
  15   9   0    0.51    0.61 
  15   9   0    1.30    0.58 
 -15   9   0    1.34    0.78 
   0 -10   0  125.40    4.77 
   0  10   0  134.01    4.82 
   0  10   0  136.62    4.84 
   1 -10   0   11.64    0.67 
  -1 -10   0   10.69    0.65 
   1  10   0   11.76    0.73 
  -1  10   0   11.20    0.71 
   1  10   0   11.12    0.70 
  -1  10   0   10.91    0.68 
  -2 -10   0  101.47    3.77 
   2 -10   0   96.95    3.78 
  -2  10   0   99.28    3.81 
  -2  10   0  102.15    3.83 
   2  10   0  106.52    3.83 
  -2  10   0  106.33    3.85 
   2  10   0  104.57    3.81 
  -3 -10   0   21.28    1.00 
   3 -10   0   20.66    1.00 
  -3  10   0   18.96    1.03 
  -3  10   0   19.64    1.03 
   3  10   0   20.19    1.02 
   3  10   0   21.59    1.05 
   4 -10   0   54.51    2.17 
  -4 -10   0   53.15    2.12 
  -4  10   0   54.75    2.20 
   4  10   0   53.64    2.19 
   4  10   0   53.53    2.16 
  -4  10   0   52.63    2.20 
  -5 -10   0    6.49    0.54 
   5 -10   0    6.31    0.59 
   5  10   0    5.28    0.52 
   5  10   0    5.39    0.55 
  -5  10   0    8.06    0.63 
  -5  10   0    6.63    0.64 
  -6 -10   0   64.17    2.48 
   6 -10   0   64.46    2.53 
  -6  10   0   62.60    2.56 
   6  10   0   60.09    2.48 
  -6  10   0   61.09    2.58 
   6  10   0   62.92    2.54 
   7 -10   0    9.97    0.80 
  -7 -10   0   10.47    0.72 
  -7  10   0    9.23    0.85 
   7  10   0   10.56    0.77 
  -7  10   0    9.41    0.85 
   7  10   0   10.71    0.84 
   8 -10   0   23.13    1.31 
   8 -10   0   26.63    1.44 
  -8 -10   0   25.18    1.26 
  -8  10   0   25.75    1.40 
   8  10   0   23.43    1.25 
   8  10   0   24.30    1.34 
  -8  10   0   25.12    1.37 
  -9 -10   0   27.49    1.43 
  -9 -10   0   26.18    1.35 
   9 -10   0   27.73    1.55 
   9 -10   0   26.49    1.44 
  -9  10   0   24.67    1.49 
  -9  10   0   26.85    1.50 
   9  10   0   27.09    1.42 
   9  10   0   27.07    1.37 
 -10 -10   0    5.32    0.66 
  10 -10   0    4.71    0.70 
  10 -10   0    6.06    0.80 
 -10 -10   0    6.33    0.70 
  10  10   0    6.70    0.71 
 -10  10   0    5.12    0.81 
 -10  10   0    5.35    0.82 
  10  10   0    7.21    0.78 
  11 -10   0   19.32    1.40 
 -11 -10   0   17.92    1.18 
  11 -10   0   17.98    1.22 
 -11 -10   0   19.26    1.23 
 -11  10   0   17.24    1.40 
 -11  10   0   17.96    1.39 
  11  10   0   17.62    1.18 
  11  10   0   18.24    1.26 
  12 -10   0    4.38    0.82 
  12 -10   0    4.17    0.76 
 -12 -10   0    4.04    0.68 
 -12 -10   0    4.27    0.69 
  12  10   0    4.39    0.71 
  12  10   0    4.49    0.65 
 -12  10   0    2.32    0.77 
 -12  10   0    3.94    0.87 
 -13 -10   0    4.26    0.76 
  13 -10   0    7.35    0.92 
 -13 -10   0    5.80    0.76 
  13 -10   0    4.64    0.85 
  13  10   0    6.36    0.85 
  13  10   0    4.91    0.75 
 -13  10   0    5.01    0.97 
 -13  10   0    6.09    1.02 
 -14 -10   0    0.85    0.57 
  14 -10   0    0.99    0.69 
  14 -10   0    0.41    0.71 
 -14 -10   0    1.12    0.66 
  14  10   0    0.95    0.55 
 -14  10   0    0.60    0.68 
  14  10   0    0.88    0.62 
 -14  10   0    0.05    0.62 
   0 -11   0    0.15    0.23 
   0  11   0    0.26    0.25 
   0  11   0   -0.05    0.24 
  -1 -11   0    0.94    0.30 
   1 -11   0    0.58    0.28 
   1  11   0    0.63    0.30 
  -1  11   0    0.89    0.30 
   1  11   0    0.93    0.28 
  -1  11   0    0.88    0.28 
   2 -11   0   17.15    0.91 
  -2 -11   0   16.55    0.87 
   2  11   0   17.01    0.94 
   2  11   0   15.40    0.90 
  -2  11   0   17.09    0.96 
  -2  11   0   17.05    0.94 
   3 -11   0   17.96    0.94 
  -3 -11   0   17.72    0.93 
  -3  11   0   16.90    0.96 
   3  11   0   18.66    1.00 
  -3  11   0   18.32    1.00 
   3  11   0   16.77    0.95 
  -4 -11   0   29.58    1.34 
   4 -11   0   27.99    1.35 
  -4  11   0   31.61    1.43 
   4  11   0   28.65    1.36 
   4  11   0   30.16    1.40 
  -4  11   0   29.35    1.42 
  -5 -11   0   69.50    2.81 
   5 -11   0   76.42    2.88 
  -5  11   0   75.94    2.92 
   5  11   0   73.28    2.89 
  -5  11   0   72.06    2.92 
   5  11   0   68.67    2.83 
   6 -11   0    9.06    0.71 
  -6 -11   0    8.55    0.67 
   6  11   0   10.51    0.80 
   6  11   0    7.09    0.65 
  -6  11   0    8.11    0.76 
  -6  11   0    7.59    0.74 
   7 -11   0   59.78    2.53 
  -7 -11   0   60.83    2.48 
  -7  11   0   59.54    2.61 
   7  11   0   64.70    2.58 
   7  11   0   58.77    2.48 
  -7  11   0   62.66    2.60 
  -8 -11   0    0.15    0.38 
   8 -11   0   -0.08    0.39 
   8  11   0    0.61    0.35 
  -8  11   0    0.07    0.45 
  -8  11   0    0.53    0.44 
   8  11   0    0.31    0.39 
  -9 -11   0    4.21    0.60 
   9 -11   0    5.35    0.75 
  -9 -11   0    4.76    0.59 
   9 -11   0    6.18    0.76 
   9  11   0    5.78    0.73 
  -9  11   0    4.99    0.75 
  -9  11   0    5.02    0.75 
   9  11   0    6.09    0.67 
 -10 -11   0    1.17    0.52 
  10 -11   0    1.41    0.55 
  10 -11   0    1.33    0.58 
 -10 -11   0    0.62    0.42 
  10  11   0    1.00    0.47 
 -10  11   0    0.65    0.52 
  10  11   0    1.22    0.45 
 -10  11   0    0.73    0.56 
  11 -11   0    0.57    0.58 
  11 -11   0    0.70    0.49 
 -11 -11   0    0.29    0.42 
 -11 -11   0    1.91    0.57 
 -11  11   0    0.87    0.62 
  11  11   0    0.35    0.43 
 -11  11   0   -0.13    0.54 
  11  11   0    1.16    0.50 
 -12 -11   0    0.38    0.50 
  12 -11   0    1.15    0.64 
  12 -11   0    0.27    0.55 
 -12 -11   0    0.28    0.45 
  12  11   0    1.09    0.57 
  12  11   0    0.60    0.53 
 -12  11   0    0.76    0.64 
 -12  11   0    1.17    0.71 
 -13 -11   0    1.11    0.59 
  13 -11   0    0.67    0.69 
  13 -11   0    0.55    0.58 
 -13 -11   0    0.68    0.59 
 -13  11   0    0.04    0.60 
  13  11   0    0.88    0.53 
  13  11   0    1.27    0.57 
 -13  11   0   -0.06    0.62 
  14 -11   0    6.43    1.00 
 -14 -11   0    7.12    0.95 
  14 -11   0    5.88    1.06 
 -14 -11   0    6.55    0.92 
  14  11   0    5.83    0.81 
 -14  11   0    4.52    1.00 
 -14  11   0    3.85    0.95 
  14  11   0    6.33    0.90 
   0 -12   0  289.38    9.84 
   0  12   0  278.18    9.88 
   0  12   0  264.62    9.84 
  -1 -12   0    0.71    0.30 
   1 -12   0    1.07    0.37 
   1  12   0    1.39    0.37 
  -1  12   0    1.52    0.39 
  -1  12   0    1.56    0.36 
   1  12   0    1.60    0.38 
   2 -12   0  202.02    7.50 
  -2 -12   0  219.30    7.51 
  -2  12   0  204.41    7.53 
   2  12   0  211.47    7.55 
   2  12   0  207.33    7.52 
  -2  12   0  210.90    7.57 
   3 -12   0    2.29    0.43 
  -3 -12   0    2.21    0.38 
   3  12   0    2.10    0.43 
  -3  12   0    2.50    0.46 
   3  12   0    2.50    0.42 
  -3  12   0    2.77    0.49 
   4 -12   0  118.91    4.35 
  -4 -12   0  116.50    4.30 
  -4  12   0  114.27    4.40 
   4  12   0  115.20    4.34 
  -4  12   0  112.77    4.36 
   4  12   0  116.54    4.36 
   5 -12   0    4.86    0.57 
  -5 -12   0    6.80    0.64 
   5  12   0    5.96    0.61 
   5  12   0    6.49    0.66 
  -5  12   0    7.12    0.74 
  -5  12   0    6.01    0.66 
   6 -12   0   43.92    1.89 
  -6 -12   0   44.16    1.86 
  -6  12   0   40.81    1.93 
  -6  12   0   41.00    1.95 
   6  12   0   44.60    1.94 
   6  12   0   39.12    1.85 
   7 -12   0   47.64    2.12 
  -7 -12   0   47.47    2.04 
  -7  12   0   47.73    2.18 
   7  12   0   48.85    2.14 
   7  12   0   46.28    2.04 
  -7  12   0   48.91    2.22 
   8 -12   0   36.43    1.80 
  -8 -12   0   37.49    1.73 
   8  12   0   36.16    1.80 
   8  12   0   36.48    1.73 
  -8  12   0   36.09    1.84 
  -8  12   0   40.06    1.94 
   9 -12   0   94.52    3.77 
  -9 -12   0   91.35    3.63 
   9  12   0   96.27    3.77 
  -9  12   0   91.67    3.86 
   9  12   0   92.10    3.65 
  -9  12   0   93.43    3.86 
 -10 -12   0   37.19    1.72 
  10 -12   0   33.11    1.75 
 -10 -12   0   34.87    1.76 
 -10  12   0   34.02    1.95 
  10  12   0   32.03    1.64 
 -10  12   0   31.68    1.84 
  10  12   0   33.26    1.74 
 -11 -12   0   54.62    2.46 
  11 -12   0   53.39    2.61 
 -11 -12   0   59.29    2.58 
 -11  12   0   58.20    2.80 
 -11  12   0   59.12    2.75 
  11  12   0   53.15    2.45 
  11  12   0   60.66    2.60 
  12 -12   0   18.93    1.57 
 -12 -12   0   19.32    1.37 
  12 -12   0   19.25    1.48 
 -12 -12   0   21.37    1.37 
 -12  12   0   21.22    1.55 
 -12  12   0   21.59    1.66 
  12  12   0   18.39    1.32 
  12  12   0   23.82    1.48 
 -13 -12   0   33.00    1.84 
  13 -12   0   32.50    2.12 
  13 -12   0   33.45    2.00 
 -13 -12   0   33.63    1.87 
  13  12   0   36.11    1.85 
 -13  12   0   31.83    2.15 
 -13  12   0   34.55    2.16 
  13  12   0   34.44    1.87 
   0 -13   0    0.00    0.30 
   0  13   0    0.45    0.36 
   0  13   0    0.10    0.29 
   1 -13   0   83.72    3.25 
  -1 -13   0   86.79    3.25 
  -1  13   0   85.97    3.32 
   1  13   0   81.42    3.28 
  -1  13   0   85.32    3.29 
   1  13   0   82.75    3.27 
  -2 -13   0    5.91    0.59 
   2 -13   0    5.42    0.57 
   2  13   0    4.58    0.54 
  -2  13   0    4.50    0.55 
  -2  13   0    5.15    0.61 
   2  13   0    5.72    0.62 
   3 -13   0   42.13    1.89 
  -3 -13   0   43.60    1.87 
  -3  13   0   43.82    1.93 
  -3  13   0   46.20    2.00 
   3  13   0   44.06    1.93 
   3  13   0   45.46    1.94 
  -4 -13   0    0.35    0.36 
   4 -13   0   -0.12    0.30 
   4  13   0    0.10    0.35 
  -4  13   0    0.25    0.38 
   4  13   0    0.41    0.36 
  -4  13   0    0.66    0.39 
  -5 -13   0   16.29    1.01 
   5 -13   0   15.57    0.99 
   5  13   0   15.37    1.01 
   5  13   0   16.55    1.06 
  -5  13   0   17.44    1.10 
  -5  13   0   16.97    1.12 
   6 -13   0    7.31    0.72 
  -6 -13   0    7.76    0.71 
   6  13   0    8.07    0.78 
   6  13   0    6.23    0.66 
  -6  13   0    9.14    0.88 
  -6  13   0    8.23    0.80 
   7 -13   0   12.94    1.01 
  -7 -13   0   13.21    0.91 
  -7  13   0   14.54    1.04 
   7  13   0   15.12    1.06 
  -7  13   0   13.65    1.11 
   7  13   0   11.53    0.90 
  -8 -13   0   31.82    1.54 
   8 -13   0   31.50    1.58 
  -8  13   0   31.26    1.69 
   8  13   0   29.20    1.52 
  -8  13   0   27.40    1.63 
   8  13   0   28.59    1.55 
   9 -13   0   16.80    1.19 
  -9 -13   0   19.88    1.20 
  -9  13   0   19.02    1.37 
   9  13   0   18.13    1.22 
  -9  13   0   17.58    1.37 
   9  13   0   18.29    1.14 
 -10 -13   0   26.42    1.51 
  10 -13   0   26.12    1.56 
 -10 -13   0   23.51    1.37 
  10  13   0   24.90    1.44 
 -10  13   0   25.17    1.67 
 -10  13   0   25.49    1.67 
  10  13   0   24.64    1.53 
  11 -13   0    3.82    0.74 
 -11 -13   0    3.44    0.67 
 -11 -13   0    4.30    0.71 
  11  13   0    3.54    0.67 
 -11  13   0    4.22    0.88 
  11  13   0    5.01    0.80 
 -11  13   0    4.06    0.88 
  12 -13   0    8.37    1.04 
 -12 -13   0   11.83    1.10 
 -12 -13   0   10.59    0.96 
 -12  13   0   10.18    1.21 
 -12  13   0    9.72    1.22 
  12  13   0   10.04    1.00 
  12  13   0   10.42    1.03 
 -13 -13   0    2.75    0.72 
 -13 -13   0    2.74    0.68 
  13 -13   0    2.74    0.82 
  13  13   0    3.61    0.75 
  13  13   0    4.61    0.82 
 -13  13   0    2.78    0.88 
 -13  13   0    2.81    0.93 
   0 -14   0   41.95    1.86 
   0  14   0   41.86    1.90 
   0  14   0   44.75    1.94 
  -1 -14   0    4.17    0.56 
   1 -14   0    4.51    0.57 
  -1  14   0    4.77    0.57 
   1  14   0    5.65    0.63 
   1  14   0    4.29    0.56 
  -1  14   0    5.41    0.61 
  -2 -14   0   42.52    1.81 
   2 -14   0   39.67    1.79 
  -2  14   0   38.76    1.84 
  -2  14   0   41.04    1.82 
   2  14   0   39.93    1.84 
   2  14   0   38.95    1.80 
  -3 -14   0    4.15    0.54 
   3 -14   0    2.96    0.49 
   3  14   0    4.37    0.61 
   3  14   0    3.13    0.51 
  -3  14   0    2.94    0.51 
  -3  14   0    3.01    0.56 
  -4 -14   0   11.01    0.80 
   4 -14   0   10.09    0.85 
   4  14   0   10.30    0.83 
  -4  14   0    8.77    0.84 
   4  14   0   10.89    0.87 
  -4  14   0   11.35    0.92 
   5 -14   0    0.02    0.35 
  -5 -14   0    0.21    0.39 
  -5  14   0   -0.30    0.42 
  -5  14   0   -0.05    0.42 
   5  14   0    0.64    0.38 
   5  14   0    0.15    0.41 
  -6 -14   0    0.42    0.43 
   6 -14   0    0.76    0.46 
  -6  14   0   -0.06    0.46 
   6  14   0   -0.02    0.42 
  -6  14   0    1.11    0.51 
   6  14   0    0.88    0.43 
   7 -14   0    6.65    0.78 
  -7 -14   0    5.33    0.64 
  -7  14   0    5.51    0.78 
  -7  14   0    5.92    0.82 
   7  14   0    5.79    0.72 
   7  14   0    5.06    0.67 
   8 -14   0    0.81    0.52 
  -8 -14   0    1.42    0.52 
  -8  14   0   -0.07    0.49 
   8  14   0    1.16    0.51 
  -8  14   0    0.60    0.55 
   8  14   0    0.32    0.43 
  -9 -14   0   10.82    0.94 
   9 -14   0   10.75    1.01 
  -9  14   0   10.34    1.06 
   9  14   0   12.99    1.11 
  -9  14   0   11.57    1.12 
   9  14   0   10.06    0.91 
  10 -14   0    3.39    0.71 
 -10 -14   0    3.87    0.71 
 -10 -14   0    3.97    0.67 
 -10  14   0    4.61    0.81 
  10  14   0    4.92    0.73 
  10  14   0    4.30    0.73 
 -10  14   0    3.90    0.86 
  11 -14   0   20.28    1.39 
 -11 -14   0   19.17    1.25 
 -11 -14   0   18.14    1.36 
  11  14   0   17.74    1.38 
  11  14   0   16.42    1.29 
 -11  14   0   18.28    1.61 
 -11  14   0   20.33    1.51 
 -12 -14   0   14.68    1.20 
 -12 -14   0   13.35    1.18 
  12 -14   0   11.95    1.20 
 -12  14   0   11.40    1.33 
 -12  14   0   12.49    1.37 
  12  14   0   16.10    1.33 
  12  14   0   12.52    1.09 
   0 -15   0    0.11    0.34 
   0  15   0   -0.42    0.33 
   0  15   0    0.37    0.41 
  -1 -15   0   56.15    2.44 
   1 -15   0   59.54    2.45 
  -1  15   0   58.18    2.49 
   1  15   0   59.25    2.48 
  -1  15   0   60.07    2.53 
   1  15   0   58.54    2.49 
  -2 -15   0    9.77    0.79 
   2 -15   0    7.75    0.75 
   2  15   0    9.83    0.84 
   2  15   0   11.32    0.92 
  -2  15   0   10.53    0.87 
  -2  15   0   11.15    0.91 
  -3 -15   0  114.91    4.43 
   3 -15   0  123.15    4.50 
  -3  15   0  119.46    4.55 
  -3  15   0  111.54    4.49 
   3  15   0  117.33    4.51 
   3  15   0  115.89    4.48 
  -4 -15   0   17.39    1.04 
   4 -15   0   17.42    1.12 
  -4  15   0   15.75    1.12 
  -4  15   0   16.04    1.17 
   4  15   0   16.50    1.09 
   4  15   0   14.82    1.09 
   5 -15   0  115.95    4.42 
  -5 -15   0  114.00    4.35 
  -5  15   0  112.56    4.44 
  -5  15   0  115.30    4.49 
   5  15   0  113.00    4.42 
   5  15   0  112.34    4.38 
   6 -15   0   31.08    1.61 
  -6 -15   0   31.73    1.60 
  -6  15   0   32.94    1.77 
   6  15   0   32.77    1.68 
   6  15   0   27.64    1.54 
  -6  15   0   32.62    1.72 
   7 -15   0   43.19    2.07 
  -7 -15   0   41.50    1.96 
  -7  15   0   46.16    2.16 
   7  15   0   44.16    2.10 
  -7  15   0   43.45    2.18 
   7  15   0   40.96    2.01 
  -8 -15   0   12.95    1.01 
   8 -15   0   12.46    1.12 
  -8  15   0   14.68    1.27 
   8  15   0   13.70    1.07 
   8  15   0   13.40    1.14 
  -8  15   0   13.68    1.22 
   9 -15   0   24.29    1.56 
  -9 -15   0   25.62    1.48 
  -9  15   0   24.67    1.68 
  -9  15   0   27.14    1.64 
   9  15   0   25.31    1.55 
   9  15   0   23.18    1.44 
 -10 -15   0   13.08    1.06 
 -10 -15   0   13.35    1.19 
  10 -15   0   13.01    1.19 
 -10  15   0   14.07    1.38 
  10  15   0   14.69    1.28 
  10  15   0   13.00    1.06 
 -10  15   0   12.94    1.30 
 -11 -15   0   18.36    1.42 
 -11 -15   0   17.55    1.28 
  11 -15   0   17.45    1.40 
  11  15   0   20.78    1.49 
  11  15   0   20.60    1.39 
 -11  15   0   21.25    1.70 
 -11  15   0   18.43    1.61 
   0 -16   0   14.28    1.01 
   0  16   0   12.62    1.00 
   0  16   0   12.71    1.03 
   1 -16   0    0.03    0.41 
  -1 -16   0   -0.05    0.36 
  -1  16   0    0.38    0.44 
   1  16   0    0.59    0.47 
   1  16   0    0.00    0.38 
  -1  16   0   -0.05    0.37 
   2 -16   0   23.77    1.34 
  -2 -16   0   25.89    1.38 
   2  16   0   24.72    1.42 
  -2  16   0   26.04    1.42 
  -2  16   0   25.57    1.42 
   2  16   0   25.37    1.41 
   3 -16   0    6.32    0.70 
  -3 -16   0    5.17    0.64 
  -3  16   0    6.72    0.74 
   3  16   0    6.45    0.74 
  -3  16   0    6.42    0.78 
   3  16   0    6.78    0.74 
  -4 -16   0   42.62    2.03 
   4 -16   0   44.66    2.09 
   4  16   0   44.80    2.08 
  -4  16   0   47.17    2.15 
  -4  16   0   42.55    2.11 
   4  16   0   48.82    2.14 
   5 -16   0   16.54    1.17 
  -5 -16   0   17.26    1.10 
   5  16   0   16.06    1.15 
   5  16   0   16.25    1.13 
  -5  16   0   15.33    1.19 
  -5  16   0   15.84    1.17 
   6 -16   0   28.09    1.59 
  -6 -16   0   30.49    1.56 
  -6  16   0   31.03    1.72 
   6  16   0   27.28    1.54 
   6  16   0   27.76    1.56 
  -6  16   0   26.44    1.57 
  -7 -16   0   11.45    0.96 
   7 -16   0   10.33    0.96 
  -7  16   0   10.00    1.05 
  -7  16   0   11.83    1.12 
   7  16   0   10.54    0.98 
   7  16   0   11.21    0.99 
  -8 -16   0   14.96    1.09 
   8 -16   0   14.25    1.15 
  -8  16   0   14.99    1.31 
  -8  16   0   11.96    1.22 
   8  16   0   14.92    1.14 
   8  16   0   14.52    1.20 
   9 -16   0    2.35    0.65 
  -9 -16   0    2.82    0.67 
  -9  16   0    2.46    0.70 
   9  16   0    2.16    0.60 
  -9  16   0    1.80    0.68 
   9  16   0    3.79    0.71 
 -10 -16   0   11.48    1.07 
  10 -16   0   12.13    1.21 
  10  16   0   12.04    1.09 
 -10  16   0   10.61    1.25 
  10  16   0   11.22    1.10 
 -10  16   0   10.96    1.25 
   0 -17   0    0.03    0.45 
   0  17   0    0.28    0.47 
   0  17   0    0.37    0.42 
  -1 -17   0    4.50    0.63 
   1 -17   0    4.13    0.62 
   1  17   0    5.60    0.71 
   1  17   0    5.38    0.73 
  -1  17   0    6.04    0.77 
  -1  17   0    5.06    0.69 
  -2 -17   0   15.08    1.07 
   2 -17   0   17.38    1.17 
   2  17   0   16.34    1.12 
  -2  17   0   16.28    1.21 
   2  17   0   15.85    1.18 
  -2  17   0   17.64    1.20 
   3 -17   0    0.58    0.44 
  -3 -17   0    0.90    0.48 
   3  17   0    0.43    0.49 
   3  17   0    0.55    0.44 
  -3  17   0    0.41    0.44 
  -3  17   0    0.65    0.52 
  -4 -17   0    5.19    0.70 
   4 -17   0    3.39    0.62 
  -4  17   0    3.69    0.68 
   4  17   0    4.29    0.65 
   4  17   0    4.79    0.73 
  -4  17   0    6.39    0.83 
   5 -17   0   19.99    1.33 
  -5 -17   0   21.40    1.30 
  -5  17   0   20.06    1.36 
   5  17   0   17.27    1.21 
  -5  17   0   19.79    1.33 
   5  17   0   18.99    1.32 
  -6 -17   0    0.83    0.50 
   6 -17   0    0.67    0.55 
  -6  17   0    0.52    0.52 
   6  17   0    1.60    0.56 
   6  17   0    0.91    0.51 
  -6  17   0    1.41    0.62 
   7 -17   0   24.20    1.51 
  -7 -17   0   22.67    1.41 
  -7  17   0   20.51    1.46 
   7  17   0   23.54    1.44 
   7  17   0   23.22    1.50 
  -7  17   0   21.41    1.58 
   8 -17   0    0.61    0.60 
  -8 -17   0    0.20    0.54 
  -8  17   0    0.06    0.53 
  -8  17   0    0.22    0.64 
   8  17   0    0.81    0.53 
   8  17   0    0.83    0.58 
   9 -17   0    7.69    0.97 
  -9 -17   0    8.06    0.92 
   9  17   0    6.18    0.85 
  -9  17   0    7.37    1.09 
  -9  17   0    7.66    1.03 
   9  17   0    5.88    0.86 
   0 -18   0   89.29    3.55 
   0  18   0   87.12    3.60 
   0  18   0   84.77    3.54 
   1 -18   0    2.26    0.60 
  -1 -18   0    1.84    0.59 
   1  18   0    1.91    0.62 
  -1  18   0    2.39    0.61 
  -1  18   0    1.96    0.57 
   1  18   0    3.37    0.68 
  -2 -18   0   71.18    3.02 
   2 -18   0   72.49    3.07 
   2  18   0   70.81    3.07 
  -2  18   0   76.19    3.15 
   2  18   0   71.72    3.05 
  -2  18   0   72.75    3.10 
  -3 -18   0   13.59    1.10 
   3 -18   0   11.93    1.06 
   3  18   0   13.87    1.13 
   3  18   0   14.17    1.17 
  -3  18   0   13.89    1.15 
  -3  18   0   11.63    1.08 
  -4 -18   0   26.80    1.55 
   4 -18   0   27.30    1.61 
  -4  18   0   28.54    1.69 
   4  18   0   28.14    1.55 
   4  18   0   27.84    1.62 
  -4  18   0   26.04    1.61 
  -5 -18   0    4.63    0.72 
   5 -18   0    4.51    0.78 
   5  18   0    4.23    0.73 
  -5  18   0    4.04    0.79 
  -5  18   0    3.99    0.75 
   5  18   0    4.89    0.79 
  -6 -18   0   38.68    1.92 
   6 -18   0   38.12    1.98 
  -6  18   0   35.28    1.98 
  -6  18   0   36.49    2.00 
   6  18   0   36.36    1.97 
   6  18   0   35.48    1.86 
   7 -18   0   11.81    1.14 
  -7 -18   0   11.97    1.09 
   7  18   0   10.70    1.12 
  -7  18   0   11.77    1.18 
   7  18   0   14.21    1.16 
  -7  18   0   13.50    1.26 
  -8 -18   0   23.61    1.45 
   8 -18   0   22.00    1.50 
  -8  18   0   24.23    1.73 
  -8  18   0   25.17    1.71 
   8  18   0   21.52    1.55 
   8  18   0   22.92    1.50 
   0 -19   0    0.14    0.48 
   0  19   0    0.22    0.52 
   0  19   0   -0.06    0.47 
   1 -19   0   46.63    2.24 
  -1 -19   0   48.85    2.21 
  -1  19   0   49.78    2.32 
  -1  19   0   45.65    2.25 
   1  19   0   45.38    2.22 
   1  19   0   44.29    2.22 
   2 -19   0    0.39    0.53 
  -2 -19   0    0.63    0.49 
  -2  19   0    0.19    0.51 
   2  19   0    0.56    0.50 
  -2  19   0    0.44    0.51 
   2  19   0    0.01    0.48 
   3 -19   0   20.44    1.41 
  -3 -19   0   20.22    1.37 
  -3  19   0   22.71    1.48 
   3  19   0   18.67    1.37 
   3  19   0   19.69    1.41 
  -3  19   0   19.95    1.36 
   4 -19   0   -0.04    0.49 
  -4 -19   0    0.97    0.59 
   4  19   0    0.49    0.58 
  -4  19   0    0.93    0.62 
   4  19   0    0.26    0.58 
  -4  19   0    0.35    0.59 
  -5 -19   0    8.92    0.98 
   5 -19   0    9.15    0.96 
   5  19   0    8.94    0.98 
  -5  19   0    9.69    1.10 
   5  19   0    9.66    1.04 
  -5  19   0    8.76    1.02 
  -6 -19   0    1.70    0.64 
   6 -19   0    3.18    0.75 
   6  19   0    2.18    0.71 
   6  19   0    3.06    0.71 
  -6  19   0    2.49    0.74 
  -6  19   0    1.92    0.67 
  -7 -19   0    6.69    0.89 
   7 -19   0    6.37    0.96 
   7  19   0    7.47    0.93 
   7  19   0    6.81    0.96 
  -7  19   0    7.61    1.04 
  -7  19   0    7.44    1.01 
   0 -20   0    6.39    0.83 
   0  20   0    7.23    0.90 
   0  20   0    7.79    0.90 
  -1 -20   0    0.15    0.58 
   1 -20   0    0.80    0.57 
  -1  20   0   -0.10    0.57 
  -1  20   0    0.33    0.57 
   1  20   0    1.17    0.62 
   1  20   0    0.43    0.58 
   2 -20   0    3.27    0.68 
  -2 -20   0    3.49    0.67 
   2  20   0    3.85    0.76 
   2  20   0    3.42    0.73 
  -2  20   0    3.19    0.74 
  -2  20   0    4.32    0.79 
   3 -20   0    0.12    0.57 
  -3 -20   0    0.42    0.53 
  -3  20   0    0.47    0.56 
   3  20   0    1.41    0.59 
  -3  20   0    0.28    0.54 
   3  20   0    1.29    0.56 
  -4 -20   0    3.16    0.72 
   4 -20   0    3.94    0.77 
  -4  20   0    4.17    0.79 
  -4  20   0    3.23    0.74 
   4  20   0    4.08    0.73 
   4  20   0    2.44    0.71 
   5 -20   0   -0.29    0.60 
  -5 -20   0    0.26    0.60 
   5  20   0    0.09    0.58 
  -5  20   0   -0.54    0.58 
   5  20   0    0.36    0.61 
  -5  20   0   -0.95    0.48 
   0 -21   0    0.37    0.55 
   0  21   0    0.01    0.58 
   0  21   0    1.12    0.58 
   1 -21   0   51.08    2.36 
  -1 -21   0   44.45    2.29 
  -1  21   0   45.66    2.34 
  -1  21   0   51.78    2.42 
   1  21   0   47.67    2.39 
   1  21   0   47.63    2.37 
  -2 -21   0    1.47    0.67 
   2 -21   0    0.68    0.64 
   2  21   0    1.19    0.66 
  -2  21   0    1.82    0.70 
   2  21   0    0.83    0.67 
  -2  21   0    0.85    0.67 
  16   0  -1   -0.37    0.53 
  16   0  -1    0.31    0.61 
 -16   0   1   -0.09    0.59 
 -16   0   1    0.75    0.67 
 -15   0   1   -0.31    0.55 
  15   0  -1   -0.74    0.50 
 -15   0   1   -0.77    0.54 
  15   0  -1   -0.61    0.51 
 -14   0   1    0.03    0.46 
  14   0  -1   -0.92    0.46 
 -14   0   1    0.02    0.57 
  14   0  -1   -0.63    0.48 
 -13   0   1   -0.40    0.40 
 -13   0   1    0.12    0.46 
  13   0  -1   -0.05    0.40 
  13   0  -1   -0.45    0.40 
  12   0  -1    0.24    0.36 
 -12   0   1    0.27    0.41 
  12   0  -1   -0.09    0.42 
 -12   0   1   -0.02    0.43 
  11   0  -1   -0.38    0.28 
  11   0  -1    0.74    0.37 
 -11   0   1    0.21    0.38 
 -11   0   1    0.05    0.35 
  10   0  -1    1.72    0.40 
 -10   0   1    1.09    0.41 
 -10   0   1    0.57    0.34 
  10   0  -1    1.33    0.40 
   9   0  -1    0.31    0.10 
  -9   0   1    0.12    0.26 
   9   0  -1   -0.26    0.24 
  -9   0   1    0.24    0.30 
   9   0  -1    0.00    0.26 
   8   0  -1    0.06    0.25 
  -8   0   1   -0.02    0.20 
   8   0  -1    0.00    0.20 
  -8   0   1    0.24    0.24 
  -8   0   1    0.14    0.24 
   7   0  -1   -0.32    0.17 
  -7   0   1   -0.17    0.16 
   7   0  -1   -0.31    0.20 
  -7   0   1    0.14    0.24 
  -7   0   1   -0.51    0.19 
   7   0  -1   -0.60    0.16 
  -6   0   1   -0.07    0.20 
  -6   0   1    0.11    0.18 
   6   0  -1   -0.22    0.15 
  -6   0   1   -0.09    0.15 
   6   0  -1   -0.13    0.15 
   6   0  -1   -0.08    0.16 
   5   0  -1   -0.81    0.14 
  -5   0   1   -0.78    0.14 
   5   0  -1   -0.86    0.12 
  -5   0   1   -0.76    0.13 
  -5   0   1   -0.60    0.16 
   5   0  -1   -0.86    0.12 
   4   0  -1   -0.10    0.09 
  -4   0   1   -0.32    0.11 
   4   0  -1   -0.31    0.10 
  -4   0   1   -0.36    0.10 
  -4   0   1   -0.11    0.08 
   4   0  -1    0.24    0.13 
   4   0  -1   -0.20    0.10 
  -4   0   1    0.08    0.11 
  -3   0   1   -0.15    0.07 
   3   0  -1   -0.09    0.05 
   3   0  -1   -0.16    0.07 
   3   0  -1   -0.17    0.06 
  -3   0   1   -0.11    0.07 
  -3   0   1   -0.03    0.06 
   3   0  -1    0.22    0.09 
  -3   0   1   -0.04    0.07 
   2   0  -1   -0.53    0.01 
   2   0  -1   -0.55    0.01 
   2   0  -1   -0.50    0.01 
  -2   0   1   -0.53    0.01 
  -2   0   1   -0.55    0.01 
   2   0  -1   -0.54    0.02 
  -2   0   1   -0.51    0.02 
  -2   0   1   -0.56    0.02 
   2   0  -1   -0.53    0.01 
   1   0  -1    0.01    0.01 
   1   0  -1    0.00    0.01 
   1   0  -1   -0.01    0.01 
  -1   0   1   -0.01    0.00 
  -1   0   1   -0.01    0.01 
   1   0  -1   -0.01    0.01 
  -1   0   1    0.00    0.01 
  -1   0   1    0.00    0.01 
  -1   0   1    0.00    0.01 
   1   0  -1    0.00    0.01 
   0   0  -1    0.01    0.01 
   0   0   1    0.01    0.01 
  -1   0  -1   -0.27    0.01 
   1   0   1   -0.24    0.01 
  -1   0  -1   -0.24    0.01 
  -1   0  -1   -0.26    0.01 
   1   0   1   -0.23    0.01 
   1   0   1   -0.23    0.01 
  -1   0  -1   -0.23    0.01 
   1   0   1   -0.25    0.01 
   2   0   1    0.29    0.08 
  -2   0  -1   -0.16    0.03 
  -2   0  -1   -0.10    0.05 
   2   0   1   -0.13    0.02 
  -2   0  -1   -0.17    0.03 
  -2   0  -1   -0.02    0.06 
   2   0   1   -0.07    0.05 
   2   0   1   -0.16    0.02 
  -3   0  -1   -0.04    0.08 
   3   0   1   -0.10    0.07 
   3   0   1   -0.11    0.07 
  -3   0  -1   -0.06    0.08 
  -3   0  -1    0.23    0.10 
   3   0   1    0.23    0.10 
   3   0   1   -0.16    0.07 
  -4   0  -1   -0.09    0.10 
  -4   0  -1   -0.04    0.13 
   4   0   1   -0.11    0.10 
  -4   0  -1   -0.10    0.10 
   4   0   1   -0.05    0.11 
   4   0   1   -0.06    0.10 
  -4   0  -1   -0.16    0.07 
  -5   0  -1   -0.14    0.15 
   5   0   1   -0.13    0.14 
   5   0   1   -0.06    0.16 
  -5   0  -1   -0.02    0.16 
   5   0   1    0.54    0.18 
  -5   0  -1   -0.03    0.15 
   6   0   1   -0.22    0.15 
  -6   0  -1   -0.21    0.18 
  -6   0  -1   -0.28    0.17 
  -6   0  -1   -0.23    0.21 
   6   0   1   -0.42    0.19 
   6   0   1   -0.43    0.15 
  -7   0  -1   -0.05    0.21 
   7   0   1   -0.04    0.20 
   7   0   1    0.27    0.22 
  -7   0  -1   -0.22    0.19 
   7   0   1    0.21    0.24 
   8   0   1   -0.51    0.22 
  -8   0  -1   -0.19    0.23 
   8   0   1   -0.11    0.27 
  -8   0  -1    0.00    0.28 
   9   0   1    0.15    0.32 
  -9   0  -1    0.42    0.32 
   9   0   1    0.54    0.31 
  -9   0  -1    0.18    0.29 
  10   0   1   -0.11    0.31 
 -10   0  -1   -0.07    0.34 
 -10   0  -1    0.18    0.37 
  10   0   1    0.17    0.32 
 -11   0  -1    0.53    0.44 
 -11   0  -1    0.47    0.37 
  11   0   1   -0.25    0.31 
  11   0   1    0.21    0.41 
  12   0   1   -0.41    0.41 
 -12   0  -1   -0.37    0.38 
  12   0   1    0.14    0.39 
 -12   0  -1    0.10    0.42 
  13   0   1   -0.18    0.44 
 -13   0  -1   -0.16    0.48 
  13   0   1    0.31    0.47 
 -13   0  -1    0.04    0.53 
  14   0   1   -0.74    0.49 
 -14   0  -1    0.67    0.54 
 -14   0  -1   -0.26    0.49 
  14   0   1    0.02    0.44 
 -15   0  -1   -0.17    0.57 
  15   0   1    0.36    0.55 
 -15   0  -1   -0.55    0.55 
  15   0   1   -0.60    0.52 
  16   0   1   -0.11    0.62 
 -16   0  -1   -0.89    0.68 
 -16   0  -1   -0.05    0.64 
  16   0   1   -1.05    0.57 
 -16  -1   1   43.47    2.21 
  16  -1  -1   34.69    2.12 
  16  -1  -1   35.01    2.04 
 -16  -1   1   37.09    2.03 
  16   1  -1   32.16    2.07 
 -16   1   1   36.94    2.10 
  16   1  -1   33.72    1.99 
  15  -1  -1   23.24    1.66 
 -15  -1   1   27.89    1.63 
  15  -1  -1   24.86    1.61 
 -15  -1   1   29.11    1.73 
 -15   1   1   26.89    1.74 
 -15   1   1   26.56    1.74 
  15   1  -1   24.76    1.67 
  15   1  -1   24.35    1.59 
 -14  -1   1   45.43    2.21 
  14  -1  -1   41.12    2.19 
 -14  -1   1   45.02    2.13 
  14  -1  -1   41.95    2.07 
 -14   1   1   46.79    2.24 
  14   1  -1   40.44    2.08 
 -14   1   1   44.60    2.24 
  14   1  -1   38.70    2.14 
  13  -1  -1   11.48    0.99 
 -13  -1   1   12.31    1.00 
  13  -1  -1    8.64    0.92 
 -13  -1   1   13.98    1.10 
  13   1  -1    8.81    0.86 
  13   1  -1   10.08    0.96 
 -13   1   1   10.51    1.00 
 -13   1   1   13.08    1.11 
 -12  -1   1   27.91    1.46 
  12  -1  -1   22.59    1.39 
  12  -1  -1   24.53    1.37 
 -12  -1   1   28.28    1.48 
  12   1  -1   24.49    1.37 
 -12   1   1   25.43    1.48 
 -12   1   1   27.17    1.49 
  12   1  -1   21.49    1.35 
 -11  -1   1   12.76    0.93 
 -11  -1   1   12.35    0.92 
  11  -1  -1    9.72    0.89 
  11  -1  -1   12.13    0.88 
 -11   1   1   12.07    0.96 
  11   1  -1    9.93    0.84 
  11   1  -1   10.59    0.89 
 -11   1   1   14.59    0.99 
  10  -1  -1    4.02    0.52 
  10  -1  -1    4.39    0.59 
 -10  -1   1    4.57    0.57 
 -10  -1   1    3.77    0.52 
  10   1  -1    3.93    0.51 
 -10   1   1    4.38    0.56 
 -10   1   1    3.89    0.54 
  10   1  -1    5.67    0.62 
  -9  -1   1   89.35    3.28 
   9  -1  -1   78.75    3.25 
  -9  -1   1   87.52    3.26 
   9  -1  -1   85.68    3.21 
   9   1  -1   76.82    3.23 
  -9   1   1   87.79    3.30 
  -9   1   1   87.76    3.29 
   9   1  -1   80.79    3.18 
   8  -1  -1  116.64    4.38 
  -8  -1   1  120.55    4.38 
   8  -1  -1  117.03    4.33 
  -8  -1   1  124.00    4.35 
  -8  -1   1  122.41    4.38 
   8   1  -1  111.81    4.36 
   8   1  -1  114.73    4.31 
  -8   1   1  119.17    4.31 
  -8   1   1  122.30    4.41 
  -8   1   1  115.69    4.39 
   7  -1  -1  422.24   14.31 
  -7  -1   1  425.80   14.36 
   7  -1  -1  404.92   14.36 
   7  -1  -1  418.37   14.31 
  -7  -1   1  424.75   14.36 
  -7  -1   1  409.18   14.32 
   7   1  -1  407.46   14.34 
  -7   1   1  410.64   14.37 
  -7   1   1  395.52   14.36 
   7   1  -1  379.42   14.33 
  -7   1   1  417.97   14.30 
   7   1  -1  413.75   14.30 
   6  -1  -1  100.40    3.49 
  -6  -1   1   98.16    3.51 
   6  -1  -1   98.19    3.54 
  -6  -1   1   91.59    3.51 
  -6  -1   1   98.92    3.53 
   6  -1  -1   99.02    3.49 
  -6   1   1   97.41    3.54 
   6   1  -1   89.44    3.51 
   6   1  -1   92.77    3.51 
  -6   1   1   99.16    3.48 
   6   1  -1   94.77    3.48 
   6   1  -1   97.27    3.34 
  -6   1   1   91.37    3.53 
  -5  -1   1  643.97   22.38 
   5  -1  -1  643.83   22.50 
  -5  -1   1  663.04   22.39 
   5  -1  -1  664.36   22.35 
  -5  -1   1  662.09   22.37 
   5  -1  -1  654.85   22.39 
   5   1  -1  660.42   22.51 
   5   1  -1  611.84   22.37 
  -5   1   1  673.55   22.49 
  -5   1   1  614.00   22.39 
   5   1  -1  651.04   22.38 
   5   1  -1  653.24   22.38 
  -5   1   1  622.19   22.38 
  -4  -1   1   15.59    0.67 
   4  -1  -1   14.86    0.66 
  -4  -1   1   15.93    0.63 
   4  -1  -1   14.46    0.63 
   4  -1  -1   14.07    0.64 
  -4  -1   1   15.87    0.68 
   4  -1  -1   15.50    0.64 
  -4  -1   1   14.90    0.66 
   4   1  -1   14.01    0.63 
   4   1  -1   14.19    0.66 
   4   1  -1   15.22    0.67 
  -4   1   1   16.35    0.65 
   4   1  -1   14.33    0.66 
  -4   1   1   15.38    0.68 
   4   1  -1   13.93    0.56 
  -4   1   1   14.76    0.67 
  -4   1   1   15.31    0.62 
  -3  -1   1  373.40   12.46 
  -3  -1   1  396.07   12.49 
   3  -1  -1  367.99   12.46 
   3  -1  -1  383.85   12.49 
   3  -1  -1  304.25   12.44 
  -3  -1   1  326.10   12.47 
   3  -1  -1  354.48   12.46 
  -3  -1   1  390.90   12.55 
  -3   1   1  336.14   12.48 
  -3   1   1  327.21   12.47 
   3   1  -1  366.07   12.49 
  -3   1   1  379.68   12.45 
  -3   1   1  395.58   12.57 
   3   1  -1  352.13   12.48 
  -1  -1   1   -0.29    0.01 
   1  -1  -1   -0.31    0.01 
  -1  -1   1   -0.30    0.01 
   1  -1  -1   -0.30    0.01 
  -1  -1   1   -0.30    0.01 
   1  -1  -1   -0.31    0.01 
   1  -1  -1   -0.30    0.01 
   1  -1  -1   -0.31    0.01 
   1   1  -1   -0.28    0.01 
   1   1  -1   -0.29    0.01 
  -1   1   1   -0.30    0.01 
   1   1  -1   -0.30    0.01 
  -1   1   1   -0.30    0.01 
  -1   1   1   -0.30    0.01 
  -1   1   1   -0.31    0.01 
  -1   1   1   -0.30    0.01 
   0  -1   1   -0.06    0.01 
   0  -1  -1   -0.05    0.01 
   0  -1   1   -0.06    0.01 
   0  -1  -1   -0.04    0.01 
   0  -1  -1   -0.06    0.00 
   0  -1   1   -0.06    0.01 
   0  -1   1   -0.05    0.01 
   0   1  -1   -0.06    0.01 
   0   1  -1   -0.04    0.01 
   0   1   1   -0.06    0.01 
   0   1  -1   -0.06    0.01 
   0   1   1   -0.05    0.00 
   0   1   1   -0.06    0.01 
  -1  -1  -1   -0.15    0.01 
   1  -1   1   -0.14    0.02 
   1  -1   1   -0.15    0.01 
   1  -1   1   -0.10    0.02 
  -1  -1  -1   -0.15    0.01 
   1  -1   1   -0.14    0.01 
   1  -1   1   -0.14    0.01 
  -1  -1  -1   -0.12    0.01 
  -1  -1  -1   -0.15    0.01 
   1   1   1   -0.15    0.01 
  -1   1  -1   -0.14    0.01 
  -1   1  -1   -0.14    0.01 
   1   1   1   -0.13    0.02 
   1   1   1   -0.13    0.01 
  -1   1  -1   -0.14    0.02 
  -1   1  -1   -0.18    0.01 
  -1   1  -1   -0.15    0.01 
   1   1   1   -0.14    0.01 
   2  -1   1   26.11    0.97 
   2  -1   1   22.20    0.96 
  -2  -1  -1   26.12    0.98 
  -2  -1  -1   28.45    0.96 
  -2   1  -1   27.46    0.97 
  -2   1  -1   28.05    0.96 
   2   1   1   27.22    0.97 
   2   1   1   21.59    0.97 
  -3  -1  -1    1.06    0.14 
   3  -1   1    0.80    0.13 
  -3  -1  -1    1.31    0.15 
  -3  -1  -1    1.43    0.14 
   3  -1   1    1.15    0.13 
   3  -1   1    1.07    0.14 
  -3  -1  -1    2.43    0.21 
   3  -1   1    1.13    0.14 
   3   1   1    1.13    0.15 
   3   1   1    1.39    0.17 
  -3   1  -1    1.13    0.15 
   3   1   1    1.39    0.15 
  -3   1  -1    1.63    0.16 
   3   1   1    1.31    0.16 
  -3   1  -1    1.18    0.15 
   3   1   1    1.45    0.11 
  -3   1  -1    1.20    0.13 
   4  -1   1  431.79   14.45 
  -4  -1  -1  442.90   14.46 
   4  -1   1  416.61   14.43 
   4  -1   1  423.58   14.41 
  -4  -1  -1  398.24   14.43 
  -4  -1  -1  412.71   14.40 
  -4  -1  -1  415.03   14.44 
   4   1   1  385.19   14.44 
  -4   1  -1  418.01   14.39 
   4   1   1  433.68   14.41 
  -4   1  -1  422.41   14.45 
   4   1   1  429.23   14.45 
  -4   1  -1  379.69   14.44 
  -4   1  -1  425.70   14.42 
   5  -1   1    3.51    0.30 
  -5  -1  -1    4.88    0.37 
  -5  -1  -1    4.26    0.35 
  -5  -1  -1    4.57    0.35 
   5  -1   1    4.40    0.34 
   5  -1   1    4.07    0.37 
   5   1   1    3.92    0.32 
  -5   1  -1    3.79    0.36 
   5   1   1    4.28    0.35 
  -5   1  -1    3.70    0.34 
   5   1   1    4.35    0.36 
  -5   1  -1    4.17    0.32 
  -6  -1  -1  497.90   16.86 
   6  -1   1  498.08   16.87 
   6  -1   1  459.11   16.82 
   6  -1   1  481.25   16.81 
  -6  -1  -1  499.91   16.88 
  -6  -1  -1  475.37   16.85 
  -6   1  -1  468.11   16.86 
  -6   1  -1  501.92   16.83 
   6   1   1  474.97   16.87 
  -6   1  -1  478.46   16.88 
   6   1   1  495.52   16.86 
   6   1   1  488.55   16.81 
  -7  -1  -1  208.05    7.37 
   7  -1   1  205.62    7.32 
  -7  -1  -1  206.31    7.36 
   7  -1   1  211.89    7.32 
   7  -1   1  210.76    7.38 
  -7   1  -1  195.82    7.38 
  -7   1  -1  209.73    7.38 
   7   1   1  202.70    7.14 
   7   1   1  206.69    7.30 
   7   1   1  199.91    7.36 
   7   1   1  214.14    7.37 
  -8  -1  -1  276.82    9.52 
   8  -1   1  257.84    9.44 
  -8  -1  -1  271.75    9.50 
   8  -1   1  279.99    9.54 
  -8   1  -1  271.36    9.54 
   8   1   1  267.08    9.44 
   8   1   1  260.49    9.50 
  -8   1  -1  256.41    9.51 
   9  -1   1   64.17    2.58 
   9  -1   1   67.89    2.70 
  -9  -1  -1   67.04    2.66 
  -9  -1  -1   67.59    2.67 
  -9   1  -1   62.36    2.66 
   9   1   1   67.07    2.67 
  -9   1  -1   67.98    2.69 
   9   1   1   66.46    2.60 
 -10  -1  -1   56.66    2.44 
  10  -1   1   60.01    2.51 
  10  -1   1   57.03    2.39 
 -10  -1  -1   63.16    2.48 
  10   1   1   60.38    2.42 
 -10   1  -1   63.32    2.54 
  10   1   1   56.43    2.47 
 -10   1  -1   58.10    2.50 
  11  -1   1    1.60    0.50 
  11  -1   1    2.15    0.49 
 -11  -1  -1    1.66    0.49 
 -11  -1  -1    2.09    0.48 
 -11   1  -1    1.81    0.48 
  11   1   1    1.55    0.45 
 -11   1  -1    2.49    0.57 
  11   1   1    2.22    0.55 
 -12  -1  -1   22.76    1.33 
 -12  -1  -1   19.39    1.24 
  12  -1   1   18.25    1.19 
  12  -1   1   19.87    1.27 
  12   1   1   18.28    1.27 
 -12   1  -1   22.79    1.38 
 -12   1  -1   20.86    1.33 
  12   1   1   20.27    1.21 
  13  -1   1    4.35    0.75 
  13  -1   1    4.10    0.67 
 -13  -1  -1    5.42    0.80 
 -13  -1  -1    5.16    0.73 
  13   1   1    4.65    0.78 
 -13   1  -1    5.53    0.82 
 -13   1  -1    3.54    0.76 
  13   1   1    4.58    0.68 
 -14  -1  -1   10.99    1.07 
  14  -1   1   11.69    1.06 
  14  -1   1    9.99    1.08 
 -14  -1  -1   14.00    1.14 
  14   1   1   12.82    1.21 
 -14   1  -1   15.16    1.26 
  14   1   1    9.83    0.98 
 -14   1  -1   15.72    1.30 
  15  -1   1   34.85    1.93 
 -15  -1  -1   34.69    1.95 
  15  -1   1   32.76    1.97 
 -15  -1  -1   36.26    1.98 
  15   1   1   33.97    2.03 
 -15   1  -1   38.10    2.06 
 -15   1  -1   38.73    2.09 
  15   1   1   28.72    1.84 
 -16  -1  -1   24.80    1.66 
 -16  -1  -1   24.09    1.64 
  16  -1   1   23.55    1.73 
  16  -1   1   21.87    1.60 
  16   1   1   20.48    1.66 
  16   1   1   22.41    1.57 
 -16   1  -1   22.70    1.72 
  16  -2  -1   10.87    1.27 
  16  -2  -1   11.16    1.20 
 -16  -2   1   10.94    1.18 
 -16  -2   1   14.26    1.30 
  16   2  -1   11.52    1.18 
 -16   2   1   12.41    1.28 
 -16   2   1   11.05    1.22 
  16   2  -1   10.67    1.14 
  15  -2  -1    0.21    0.59 
 -15  -2   1    1.12    0.61 
 -15  -2   1    1.64    0.61 
  15  -2  -1    0.25    0.60 
 -15   2   1    0.85    0.59 
  15   2  -1    1.23    0.62 
 -15   2   1    1.92    0.70 
  15   2  -1    0.50    0.54 
  14  -2  -1   44.46    2.22 
  14  -2  -1   39.55    2.25 
 -14  -2   1   50.58    2.31 
 -14  -2   1   53.60    2.30 
 -14   2   1   47.59    2.35 
  14   2  -1   43.59    2.23 
  14   2  -1   40.72    2.15 
  13  -2  -1    1.04    0.51 
  13  -2  -1    0.52    0.47 
 -13  -2   1    1.55    0.51 
 -13  -2   1    0.04    0.41 
  13   2  -1    0.01    0.46 
 -13   2   1   -0.01    0.54 
 -13   2   1    0.14    0.49 
  13   2  -1   -0.09    0.43 
  12  -2  -1  108.77    4.68 
 -12  -2   1  131.81    4.70 
 -12  -2   1  131.90    4.68 
  12  -2  -1  115.82    4.60 
  12   2  -1  109.41    4.64 
 -12   2   1  130.92    4.79 
  12   2  -1  114.22    4.59 
 -12   2   1  126.56    4.78 
 -11  -2   1   35.77    1.68 
  11  -2  -1   35.54    1.74 
 -11  -2   1   38.50    1.71 
  11  -2  -1   34.51    1.64 
  11   2  -1   31.92    1.65 
 -11   2   1   35.95    1.76 
  11   2  -1   33.03    1.61 
 -11   2   1   34.51    1.74 
  10  -2  -1  316.85   10.86 
 -10  -2   1  317.65   10.89 
  10  -2  -1  299.12   10.93 
 -10  -2   1  319.84   10.90 
  10   2  -1  296.39   10.82 
 -10   2   1  308.32   10.95 
 -10   2   1  301.54   10.95 
  10   2  -1  285.63   10.87 
  -9  -2   1   36.48    1.57 
   9  -2  -1   34.76    1.51 
   9  -2  -1   37.64    1.62 
  -9  -2   1   35.83    1.55 
  -9   2   1   33.93    1.60 
  -9   2   1   32.15    1.57 
   9   2  -1   33.86    1.50 
   9   2  -1   31.97    1.54 
   8  -2  -1  286.29    9.81 
  -8  -2   1  281.48    9.77 
   8  -2  -1  281.92    9.73 
  -8  -2   1  283.96    9.78 
   8   2  -1  267.98    9.76 
  -8   2   1  264.45    9.80 
  -8   2   1  280.70    9.70 
  -8   2   1  255.22    9.78 
   8   2  -1  278.84    9.72 
   7  -2  -1   26.32    1.11 
   7  -2  -1   26.36    1.12 
   7  -2  -1   27.47    1.20 
  -7  -2   1   26.49    1.17 
  -7  -2   1   26.13    1.16 
  -7  -2   1   24.23    1.14 
  -7   2   1   23.81    1.17 
  -7   2   1   25.87    1.19 
  -7   2   1   25.75    1.09 
   7   2  -1   24.50    1.11 
   7   2  -1   24.99    1.17 
  -6  -2   1  123.53    4.22 
   6  -2  -1  116.95    4.23 
   6  -2  -1  117.83    4.17 
  -6  -2   1  118.90    4.21 
   6  -2  -1  111.88    4.15 
  -6   2   1  113.41    4.23 
   6   2  -1  116.69    4.17 
  -6   2   1  114.20    4.23 
  -6   2   1  115.78    4.15 
   6   2  -1  110.93    4.20 
  -5  -2   1   20.26    0.92 
  -5  -2   1   21.15    0.92 
   5  -2  -1   21.68    0.89 
   5  -2  -1   22.17    0.91 
   5  -2  -1   21.31    0.94 
  -5  -2   1   20.95    0.93 
  -5   2   1   20.95    0.89 
  -5   2   1   22.77    0.96 
   5   2  -1   21.77    0.94 
   5   2  -1   21.08    0.90 
  -5   2   1   21.80    0.96 
  -4  -2   1   16.61    0.70 
   4  -2  -1   17.25    0.74 
  -4  -2   1   17.26    0.74 
   4  -2  -1   17.97    0.71 
  -4  -2   1   17.00    0.72 
   4  -2  -1   16.31    0.70 
   4  -2  -1   17.32    0.71 
  -4  -2   1   16.95    0.61 
   4   2  -1   15.68    0.72 
  -4   2   1   16.90    0.70 
  -4   2   1   15.95    0.67 
   4   2  -1   16.20    0.70 
   4   2  -1   15.96    0.74 
  -4   2   1   17.19    0.74 
  -3  -2   1   31.10    1.14 
  -3  -2   1   28.94    1.16 
   3  -2  -1   31.11    1.15 
   3  -2  -1   30.46    1.13 
   3  -2  -1   31.03    1.13 
  -3  -2   1   29.02    1.13 
   3  -2  -1   30.60    1.13 
  -3   2   1   29.67    1.11 
   3   2  -1   27.55    1.14 
  -3   2   1   31.62    1.16 
  -3   2   1   30.14    1.15 
   3   2  -1   27.03    1.15 
   3   2  -1   29.04    1.13 
  -3   2   1   30.62    1.13 
  -2  -2   1   21.57    0.78 
  -2   2   1   17.76    0.72 
  -2   2   1   19.86    0.75 
  -1  -2   1   -0.02    0.01 
   1  -2  -1    0.00    0.02 
   1  -2  -1   -0.01    0.02 
  -1  -2   1   -0.01    0.02 
   1   2  -1   -0.01    0.02 
  -1   2   1   -0.01    0.01 
  -1   2   1   -0.01    0.02 
   1   2  -1   -0.02    0.01 
   0  -2  -1   -0.02    0.01 
   0  -2   1   -0.04    0.01 
   0  -2   1   -0.01    0.02 
   0   2   1   -0.02    0.02 
   0   2   1   -0.02    0.01 
   0   2  -1   -0.01    0.02 
   0   2  -1    0.00    0.02 
  -1  -2  -1  225.30    7.57 
  -1   2  -1  211.71    7.56 
   2  -2   1  584.98   20.07 
  -2  -2  -1  595.35   20.05 
   2  -2   1  559.90   19.90 
  -2  -2  -1  595.11   19.83 
  -2  -2  -1  590.11   20.06 
   2   2   1  558.81   19.96 
  -2   2  -1  582.51   20.06 
  -2   2  -1  581.03   19.87 
  -2   2  -1  534.06   20.10 
  -3  -2  -1   69.65    2.50 
   3  -2   1   72.49    2.50 
  -3  -2  -1   70.05    2.48 
   3  -2   1   68.85    2.47 
  -3  -2  -1   69.69    2.46 
   3  -2   1   65.87    2.47 
  -3  -2  -1   65.25    2.49 
  -3  -2  -1   63.86    2.41 
   3  -2   1   68.20    2.48 
  -3   2  -1   72.70    2.48 
   3   2   1   68.16    2.48 
   3   2   1   68.46    2.46 
  -3   2  -1   73.54    2.50 
  -3   2  -1   68.38    2.45 
   3   2   1   67.68    2.49 
   4  -2   1  203.83    7.25 
  -4  -2  -1  205.46    7.30 
  -4  -2  -1  203.48    7.24 
   4  -2   1  209.77    7.26 
  -4  -2  -1  213.89    7.28 
  -4  -2  -1  206.96    7.28 
   4  -2   1  210.86    7.29 
   4   2   1  199.84    7.28 
  -4   2  -1  215.87    7.27 
   4   2   1  205.80    7.25 
  -4   2  -1  210.15    7.29 
  -4   2  -1  211.96    7.30 
  -4   2  -1  202.14    7.23 
   5  -2   1   26.83    1.11 
  -5  -2  -1   26.58    1.11 
  -5  -2  -1   25.50    1.09 
  -5  -2  -1   26.56    1.09 
   5  -2   1   25.09    1.05 
   5  -2   1   25.22    1.06 
  -5   2  -1   24.95    1.11 
  -5   2  -1   26.98    1.07 
   5   2   1   25.11    1.04 
   5   2   1   25.96    1.10 
  -5   2  -1   24.91    1.10 
  -6  -2  -1    3.10    0.38 
   6  -2   1    2.52    0.32 
   6  -2   1    3.50    0.33 
  -6  -2  -1    2.64    0.34 
  -6  -2  -1    2.67    0.32 
   6  -2   1    2.96    0.32 
   6   2   1    2.25    0.29 
   6   2   1    2.39    0.33 
  -6   2  -1    4.40    0.41 
  -6   2  -1    2.77    0.35 
  -6   2  -1    2.62    0.29 
  -7  -2  -1   59.96    2.41 
   7  -2   1   62.71    2.37 
   7  -2   1   61.54    2.36 
   7  -2   1   65.09    2.44 
  -7  -2  -1   61.71    2.41 
  -7   2  -1   63.61    2.45 
  -7   2  -1   57.32    2.43 
   7   2   1   64.89    2.37 
   7   2   1   60.20    2.41 
  -8  -2  -1   25.76    1.17 
   8  -2   1   22.39    1.07 
  -8  -2  -1   23.64    1.12 
   8  -2   1   24.61    1.17 
   8   2   1   22.51    1.05 
  -8   2  -1   19.38    1.12 
   8   2   1   22.10    1.11 
  -8   2  -1   21.48    1.12 
  -9  -2  -1  215.39    7.38 
   9  -2   1  203.52    7.39 
  -9  -2  -1  208.18    7.35 
   9  -2   1  203.78    7.30 
   9   2   1  194.44    7.35 
  -9   2  -1  202.67    7.41 
   9   2   1  205.70    7.29 
  -9   2  -1  195.06    7.38 
  10  -2   1   32.08    1.47 
 -10  -2  -1   32.74    1.54 
 -10  -2  -1   32.59    1.53 
  10  -2   1   31.44    1.57 
 -10   2  -1   30.35    1.55 
 -10   2  -1   29.75    1.54 
  10   2   1   31.56    1.46 
  10   2   1   28.59    1.51 
  11  -2   1  172.14    6.33 
  11  -2   1  169.03    6.42 
 -11  -2  -1  172.62    6.38 
 -11  -2  -1  188.93    6.42 
  11   2   1  157.67    6.35 
 -11   2  -1  173.13    6.44 
  11   2   1  165.01    6.28 
 -11   2  -1  178.23    6.46 
  12  -2   1   -0.01    0.41 
 -12  -2  -1    0.09    0.40 
  12  -2   1   -0.01    0.44 
 -12  -2  -1    0.66    0.47 
  12   2   1    0.04    0.43 
 -12   2  -1   -0.01    0.39 
  12   2   1   -0.07    0.40 
 -12   2  -1   -0.57    0.39 
 -13  -2  -1  125.61    4.61 
  13  -2   1  108.80    4.49 
 -13  -2  -1  125.99    4.64 
  13  -2   1  114.21    4.66 
  13   2   1  106.43    4.56 
  13   2   1  107.95    4.46 
 -13   2  -1  119.41    4.68 
 -13   2  -1  121.67    4.71 
  14  -2   1    2.45    0.66 
  14  -2   1    2.25    0.66 
 -14  -2  -1    3.14    0.72 
 -14  -2  -1    2.67    0.62 
  14   2   1    1.05    0.61 
  14   2   1    2.44    0.62 
 -14   2  -1    2.76    0.67 
 -15  -2  -1   46.20    2.27 
 -15  -2  -1   42.29    2.25 
  15  -2   1   43.31    2.19 
  15  -2   1   40.75    2.28 
 -15   2  -1   42.55    2.29 
  15   2   1   35.88    2.19 
  15   2   1   38.78    2.10 
 -15   2  -1   44.52    2.26 
  16  -2   1    0.11    0.61 
 -16  -2  -1    0.79    0.71 
  16  -2   1    0.13    0.62 
 -16  -2  -1    0.60    0.65 
 -16   2  -1    0.32    0.68 
  16   2   1   -0.43    0.55 
  16   2   1   -0.10    0.59 
 -16   2  -1    0.73    0.63 
  16  -3  -1    0.41    0.67 
 -16  -3   1    0.21    0.63 
 -16  -3   1    0.50    0.56 
  16  -3  -1   -0.48    0.59 
  16   3  -1   -0.38    0.53 
 -16   3   1    1.81    0.72 
  16   3  -1   -0.79    0.55 
 -16   3   1    0.97    0.66 
 -15  -3   1    0.48    0.56 
  15  -3  -1   -0.21    0.52 
  15  -3  -1    0.19    0.58 
 -15  -3   1    1.13    0.61 
  15   3  -1    0.37    0.50 
 -15   3   1    1.47    0.68 
 -15   3   1    0.05    0.60 
  15   3  -1    0.36    0.57 
 -14  -3   1    1.67    0.61 
  14  -3  -1    1.16    0.54 
  14  -3  -1    0.86    0.60 
 -14  -3   1    1.32    0.61 
  14   3  -1    0.57    0.57 
 -14   3   1    0.96    0.56 
 -14   3   1    0.15    0.52 
  14   3  -1    0.44    0.51 
 -13  -3   1    0.41    0.48 
 -13  -3   1    0.79    0.47 
  13  -3  -1   -0.05    0.45 
  13  -3  -1    0.08    0.48 
 -13   3   1   -0.42    0.42 
  13   3  -1    0.03    0.42 
 -13   3   1    0.27    0.45 
  13   3  -1    0.80    0.46 
 -12  -3   1    0.08    0.42 
 -12  -3   1    0.34    0.40 
  12  -3  -1   -0.17    0.42 
  12  -3  -1   -0.39    0.42 
 -12   3   1   -0.29    0.41 
  12   3  -1   -0.51    0.35 
  12   3  -1    0.51    0.39 
 -12   3   1   -0.16    0.45 
 -11  -3   1    5.09    0.61 
 -11  -3   1    5.08    0.61 
  11  -3  -1    3.46    0.53 
  11  -3  -1    4.38    0.63 
  11   3  -1    3.98    0.59 
  11   3  -1    4.43    0.57 
 -11   3   1    3.97    0.63 
 -11   3   1    4.61    0.62 
  10  -3  -1    9.34    0.80 
 -10  -3   1    9.99    0.76 
 -10  -3   1   10.20    0.76 
  10  -3  -1    9.45    0.77 
 -10   3   1    9.32    0.84 
  10   3  -1    8.89    0.73 
  10   3  -1    8.96    0.79 
  -9  -3   1    8.41    0.68 
   9  -3  -1    8.01    0.62 
   9  -3  -1    8.08    0.71 
  -9  -3   1    7.67    0.67 
   9   3  -1    7.86    0.60 
  -9   3   1    7.77    0.71 
   9   3  -1    7.51    0.67 
   8  -3  -1   -0.09    0.23 
  -8  -3   1   -0.05    0.23 
  -8  -3   1    0.11    0.26 
   8  -3  -1   -0.20    0.23 
  -8   3   1   -0.25    0.25 
   8   3  -1   -0.21    0.22 
  -8   3   1   -0.18    0.18 
   8   3  -1   -0.20    0.24 
  -7  -3   1   11.79    0.70 
   7  -3  -1   11.57    0.67 
   7  -3  -1   11.33    0.70 
  -7  -3   1   11.01    0.66 
  -7  -3   1   12.20    0.67 
   7  -3  -1   11.77    0.67 
  -7   3   1   10.43    0.69 
   7   3  -1   11.28    0.65 
   7   3  -1   11.06    0.69 
  -7   3   1   10.72    0.70 
  -7   3   1   11.31    0.62 
  -6  -3   1   18.29    0.86 
  -6  -3   1   18.45    0.87 
   6  -3  -1   18.74    0.84 
   6  -3  -1   15.86    0.77 
   6  -3  -1   18.10    0.87 
   6   3  -1   17.15    0.80 
  -6   3   1   16.57    0.87 
  -6   3   1   18.19    0.89 
   6   3  -1   16.18    0.84 
  -6   3   1   17.13    0.79 
  -5  -3   1    5.96    0.44 
   5  -3  -1    5.82    0.44 
  -5  -3   1    5.58    0.39 
   5  -3  -1    5.59    0.40 
  -5  -3   1    5.96    0.44 
   5  -3  -1    5.70    0.37 
   5   3  -1    5.53    0.43 
   5   3  -1    5.31    0.37 
  -5   3   1    5.45    0.41 
  -5   3   1    5.70    0.38 
  -5   3   1    6.65    0.46 
   4  -3  -1    5.80    0.34 
  -4  -3   1    5.81    0.35 
  -4  -3   1    5.52    0.39 
   4  -3  -1    5.56    0.34 
   4  -3  -1    6.01    0.40 
  -4   3   1    5.40    0.37 
  -4   3   1    5.65    0.30 
   4   3  -1    5.38    0.39 
  -4   3   1    5.64    0.35 
   4   3  -1    4.60    0.35 
   4   3  -1    6.00    0.36 
  -4   3   1    5.32    0.38 
  -3  -3   1   -0.24    0.09 
   3  -3  -1    0.10    0.13 
   3  -3  -1   -0.16    0.09 
  -3  -3   1    0.22    0.12 
   3  -3  -1   -0.13    0.09 
   3  -3  -1   -0.01    0.10 
   3   3  -1   -0.12    0.10 
  -3   3   1   -0.25    0.11 
   3   3  -1    0.11    0.11 
  -3   3   1   -0.03    0.10 
  -3   3   1   -0.03    0.10 
  -3   3   1    0.24    0.13 
  -2  -3   1   47.43    1.82 
   2  -3  -1   46.89    1.80 
   2  -3  -1   55.93    1.78 
  -2  -3   1   48.40    1.83 
   2  -3  -1   53.89    1.82 
   2  -3  -1   54.47    1.84 
   2  -3  -1   53.08    1.83 
   2   3  -1   40.90    1.81 
  -2   3   1   54.17    1.83 
  -2   3   1   48.38    1.82 
   2   3  -1   48.33    1.83 
   2   3  -1   53.10    1.82 
  -2   3   1   46.02    1.82 
  -1  -3   1    9.12    0.41 
   1  -3  -1    9.60    0.41 
   1  -3  -1    9.82    0.41 
  -1  -3   1    9.03    0.42 
  -1   3   1    9.18    0.39 
   1   3  -1    9.11    0.40 
   0  -3   1  135.73    5.47 
   0  -3   1  169.47    5.48 
   0  -3  -1  149.63    5.46 
   0  -3  -1  163.13    5.46 
   0   3   1  154.73    5.45 
   0   3  -1  169.68    5.46 
   1  -3   1   39.69    1.52 
  -1  -3  -1   39.69    1.51 
   1  -3   1   43.53    1.52 
  -1  -3  -1   40.85    1.52 
  -1   3  -1   43.33    1.51 
   1   3   1   41.57    1.50 
   2  -3   1   88.75    2.93 
  -2  -3  -1   79.00    3.00 
  -2  -3  -1   82.24    3.02 
   2  -3   1   83.96    3.00 
   2  -3   1   83.90    3.00 
   2  -3   1   85.63    3.02 
   2  -3   1   83.27    3.01 
  -2  -3  -1   85.26    3.00 
  -2   3  -1   90.59    3.02 
   2   3   1   79.24    3.01 
   2   3   1   83.78    3.00 
  -2   3  -1   86.71    3.02 
  -2   3  -1   82.10    3.02 
   2   3   1   83.50    2.99 
  -2   3  -1   87.85    3.00 
  -3  -3  -1    0.34    0.11 
   3  -3   1    0.37    0.11 
  -3  -3  -1    0.11    0.10 
   3  -3   1    0.10    0.11 
   3  -3   1    0.35    0.11 
  -3  -3  -1    0.36    0.12 
   3  -3   1    0.09    0.10 
   3   3   1    0.41    0.11 
  -3   3  -1    0.15    0.10 
  -3   3  -1    0.18    0.12 
  -3   3  -1    0.19    0.10 
   3   3   1    0.24    0.12 
  -3   3  -1    0.14    0.05 
   3   3   1    0.12    0.10 
  -3   3  -1    0.30    0.13 
  -4  -3  -1    8.92    0.36 
   4  -3   1    7.95    0.44 
  -4  -3  -1    9.09    0.47 
  -4  -3  -1    8.55    0.48 
   4  -3   1    8.75    0.50 
  -4  -3  -1    8.68    0.46 
  -4  -3  -1    7.51    0.47 
   4  -3   1    9.39    0.47 
  -4   3  -1    8.76    0.46 
  -4   3  -1    8.32    0.48 
   4   3   1    8.32    0.45 
  -4   3  -1    9.77    0.51 
   4   3   1    7.05    0.46 
   5  -3   1   37.87    1.50 
   5  -3   1   37.47    1.50 
  -5  -3  -1   40.22    1.53 
  -5  -3  -1   37.64    1.54 
   5  -3   1   41.04    1.57 
  -5  -3  -1   37.92    1.56 
  -5   3  -1   37.74    1.56 
   5   3   1   36.91    1.49 
   5   3   1   37.49    1.54 
  -5   3  -1   39.91    1.52 
  -5   3  -1   39.50    1.56 
   6  -3   1    8.28    0.51 
  -6  -3  -1    7.55    0.50 
   6  -3   1    7.03    0.47 
  -6  -3  -1    6.85    0.51 
   6  -3   1    8.47    0.56 
  -6  -3  -1    6.56    0.49 
  -6   3  -1    7.52    0.47 
   6   3   1    6.41    0.45 
  -6   3  -1    6.73    0.52 
   6   3   1    6.49    0.50 
  -6   3  -1    6.92    0.52 
  -7  -3  -1    8.54    0.60 
   7  -3   1    8.46    0.54 
  -7  -3  -1    8.95    0.58 
   7  -3   1    7.58    0.58 
   7  -3   1    7.28    0.50 
   7   3   1    7.52    0.51 
   7   3   1    7.29    0.56 
  -7   3  -1    8.23    0.62 
   8  -3   1    0.20    0.23 
  -8  -3  -1    0.30    0.28 
   8  -3   1    0.41    0.26 
  -8  -3  -1    0.30    0.29 
  -8   3  -1    0.14    0.28 
   8   3   1    0.29    0.22 
   8   3   1    0.15    0.26 
   9  -3   1    5.65    0.55 
   9  -3   1    4.99    0.59 
  -9  -3  -1    5.81    0.57 
  -9  -3  -1    4.96    0.53 
   9   3   1    5.49    0.60 
   9   3   1    5.97    0.53 
  -9   3  -1    4.78    0.61 
  10  -3   1    1.03    0.41 
 -10  -3  -1    0.86    0.37 
 -10  -3  -1    1.10    0.41 
  10  -3   1    0.74    0.36 
  10   3   1    0.35    0.33 
 -10   3  -1    0.68    0.35 
  10   3   1    0.63    0.38 
 -11  -3  -1    8.56    0.78 
  11  -3   1    7.84    0.76 
  11  -3   1    8.22    0.85 
 -11  -3  -1    9.46    0.83 
 -11   3  -1    7.96    0.81 
  11   3   1    6.66    0.74 
  11   3   1    7.83    0.71 
 -12  -3  -1   -0.03    0.44 
 -12  -3  -1    0.19    0.42 
  12  -3   1   -0.01    0.45 
  12  -3   1    0.32    0.39 
  12   3   1   -0.30    0.34 
 -12   3  -1    0.07    0.43 
 -12   3  -1    0.22    0.46 
  12   3   1    0.19    0.39 
 -13  -3  -1    0.27    0.52 
  13  -3   1   -0.16    0.49 
 -13  -3  -1    0.84    0.55 
  13  -3   1   -0.29    0.53 
 -13   3  -1   -0.07    0.51 
 -13   3  -1    0.29    0.56 
  13   3   1    0.27    0.45 
  13   3   1    0.21    0.44 
 -14  -3  -1    3.43    0.72 
  14  -3   1    2.33    0.66 
  14  -3   1    3.66    0.79 
 -14  -3  -1    4.15    0.74 
  14   3   1    2.91    0.62 
 -14   3  -1    3.29    0.79 
 -14   3  -1    3.51    0.71 
  14   3   1    3.75    0.75 
  15  -3   1    1.06    0.58 
 -15  -3  -1    0.30    0.54 
  15  -3   1    0.61    0.61 
 -15  -3  -1    1.59    0.71 
  15   3   1    0.51    0.64 
 -15   3  -1    0.47    0.61 
 -15   3  -1    2.10    0.76 
  15   3   1    0.59    0.59 
 -16  -3  -1    1.25    0.69 
  16  -3   1    0.02    0.72 
 -16  -3  -1   -0.42    0.63 
  16  -3   1    0.01    0.66 
  16   3   1   -0.49    0.54 
 -16   3  -1    0.05    0.61 
 -16   3  -1   -0.27    0.62 
  16   3   1   -0.49    0.56 
 -16  -4   1    2.96    0.71 
  16  -4  -1    2.87    0.77 
  16  -4  -1    3.23    0.88 
 -16  -4   1    3.41    0.76 
 -16   4   1    3.97    0.84 
  16   4  -1    2.83    0.76 
  16   4  -1    3.18    0.77 
 -16   4   1    3.73    0.89 
  15  -4  -1    0.71    0.65 
  15  -4  -1    0.33    0.63 
 -15  -4   1    1.19    0.56 
 -15  -4   1    0.65    0.56 
 -15   4   1    0.73    0.63 
  15   4  -1    0.70    0.58 
 -15   4   1    1.33    0.62 
  15   4  -1    0.67    0.55 
  14  -4  -1   53.24    2.70 
  14  -4  -1   56.95    2.60 
 -14  -4   1   61.01    2.61 
 -14  -4   1   58.32    2.55 
  14   4  -1   50.94    2.55 
 -14   4   1   55.79    2.72 
  14   4  -1   50.40    2.45 
 -14   4   1   57.50    2.66 
 -13  -4   1    1.71    0.54 
  13  -4  -1    1.12    0.52 
  13  -4  -1    0.77    0.56 
 -13  -4   1    1.48    0.49 
 -13   4   1    1.71    0.60 
  13   4  -1    1.06    0.50 
  13   4  -1    0.52    0.46 
 -13   4   1    1.44    0.59 
  12  -4  -1  124.33    4.68 
 -12  -4   1  127.12    4.67 
 -12  -4   1  125.60    4.66 
  12  -4  -1  119.21    4.78 
 -12   4   1  118.44    4.78 
  12   4  -1  114.08    4.66 
  12   4  -1  114.56    4.59 
 -12   4   1  123.53    4.78 
 -11  -4   1    7.44    0.73 
  11  -4  -1    7.30    0.81 
 -11  -4   1    7.69    0.74 
  11  -4  -1    7.44    0.72 
 -11   4   1    6.62    0.79 
 -11   4   1    6.93    0.79 
  11   4  -1    7.31    0.70 
  11   4  -1    6.38    0.72 
  10  -4  -1  230.60    7.94 
 -10  -4   1  235.96    7.96 
 -10  -4   1  226.20    7.93 
  10  -4  -1  225.70    8.03 
 -10   4   1  208.00    8.01 
 -10   4   1  210.47    8.00 
  10   4  -1  209.15    7.93 
  10   4  -1  207.98    7.86 
   9  -4  -1   46.54    1.97 
   9  -4  -1   44.73    1.86 
  -9  -4   1   45.92    1.89 
  -9  -4   1   45.39    1.87 
  -9   4   1   44.26    1.98 
  -9   4   1   44.04    1.94 
   9   4  -1   42.48    1.88 
   9   4  -1   39.94    1.81 
   8  -4  -1  154.12    5.58 
  -8  -4   1  149.81    5.49 
   8  -4  -1  162.07    5.53 
  -8  -4   1  160.41    5.54 
  -8   4   1  150.31    5.57 
  -8   4   1  152.98    5.59 
   8   4  -1  145.28    5.52 
   8   4  -1  139.41    5.46 
  -7  -4   1  203.69    7.17 
   7  -4  -1  210.41    7.20 
  -7  -4   1  201.95    7.11 
  -7  -4   1  204.73    7.15 
   7  -4  -1  196.54    7.12 
   7   4  -1  187.16    7.13 
  -7   4   1  193.66    7.07 
   7   4  -1  190.57    7.09 
  -7   4   1  208.89    7.21 
  -7   4   1  203.74    7.19 
  -6  -4   1   81.98    2.96 
  -6  -4   1   79.31    2.93 
   6  -4  -1   79.50    2.96 
  -6  -4   1   75.03    2.88 
   6  -4  -1   78.11    2.87 
   6  -4  -1   81.14    2.91 
   6   4  -1   73.57    2.92 
  -6   4   1   82.26    2.97 
  -6   4   1   77.96    2.87 
   6   4  -1   69.30    2.86 
  -6   4   1   79.76    2.95 
   5  -4  -1    1.72    0.28 
  -5  -4   1    2.25    0.31 
   5  -4  -1    1.74    0.24 
  -5  -4   1    2.22    0.27 
   5  -4  -1    1.72    0.23 
  -5   4   1    1.85    0.24 
  -5   4   1    2.05    0.20 
  -5   4   1    2.89    0.33 
   5   4  -1    1.96    0.30 
  -5   4   1    2.12    0.31 
   5   4  -1    1.34    0.22 
   4  -4  -1   56.30    2.05 
  -4  -4   1   54.58    2.04 
  -4  -4   1   53.37    2.08 
   4  -4  -1   53.18    2.04 
   4  -4  -1   54.05    2.08 
   4   4  -1   52.96    2.07 
  -4   4   1   58.36    1.94 
  -4   4   1   57.23    2.09 
  -4   4   1   54.92    2.04 
  -4   4   1   56.43    2.08 
   4   4  -1   51.22    2.04 
   3  -4  -1  229.71    7.88 
   3  -4  -1  226.96    7.88 
   3  -4  -1  232.51    7.91 
  -3  -4   1  220.91    7.89 
   3  -4  -1  233.24    7.88 
  -3  -4   1  225.18    7.92 
   3  -4  -1  236.51    7.80 
  -3  -4   1  224.61    7.87 
   3   4  -1  217.84    7.88 
   3   4  -1  210.85    7.88 
  -3   4   1  221.03    7.90 
  -3   4   1  226.76    7.90 
  -3   4   1  229.12    7.88 
  -3   4   1  222.74    7.89 
   3   4  -1  229.19    7.91 
  -2  -4   1   93.28    3.52 
   2  -4  -1   99.50    3.51 
   2  -4  -1  101.79    3.50 
   2  -4  -1  102.83    3.50 
  -2  -4   1   97.98    3.49 
  -2  -4   1   90.63    3.50 
  -2   4   1  100.62    3.49 
   2   4  -1   96.21    3.51 
  -2   4   1  101.68    3.51 
   2   4  -1  100.60    3.51 
   2   4  -1   96.12    3.50 
  -2   4   1  100.10    3.52 
  -2   4   1  101.06    3.51 
   1  -4  -1  450.65   15.54 
   1  -4  -1  457.63   15.54 
  -1  -4   1  438.43   15.54 
  -1  -4   1  448.84   15.56 
   1  -4  -1  469.33   15.75 
  -1  -4   1  438.05   15.62 
  -1   4   1  454.25   15.54 
   1   4  -1  456.84   15.53 
  -1   4   1  458.94   15.52 
   1   4  -1  450.07   15.54 
  -1   4   1  429.34   15.54 
   1   4  -1  448.78   15.67 
   0  -4   1  604.28   21.72 
   0  -4  -1  647.00   22.03 
   0  -4  -1  634.06   21.98 
   0  -4   1  641.93   21.84 
   0  -4   1  649.34   22.06 
   0  -4  -1  625.70   21.89 
   0   4   1  645.14   21.94 
   0   4   1  601.26   21.81 
   0   4   1  587.36   21.69 
   0   4  -1  635.20   21.87 
   0   4  -1  630.74   21.97 
   0   4  -1  664.53   22.07 
   1  -4   1  496.97   16.50 
  -1  -4  -1  453.35   16.48 
   1  -4   1  484.65   16.51 
  -1  -4  -1  480.75   16.50 
   1  -4   1  501.38   16.72 
  -1  -4  -1  493.37   16.60 
   1   4   1  453.67   16.48 
   1   4   1  455.59   16.49 
  -1   4  -1  469.72   16.48 
  -1   4  -1  492.14   16.67 
  -1   4  -1  491.68   16.50 
   1   4   1  465.48   16.47 
  -1   4  -1  473.17   16.50 
   2  -4   1  457.75   15.19 
  -2  -4  -1  443.68   15.18 
   2  -4   1  456.49   15.20 
   2  -4   1  455.35   15.22 
  -2  -4  -1  410.22   15.19 
   2  -4   1  401.96   15.15 
  -2  -4  -1  445.23   15.21 
   2  -4   1  460.67   15.21 
  -2   4  -1  466.03   15.18 
  -2   4  -1  442.77   15.20 
   2   4   1  419.30   15.17 
  -2   4  -1  443.48   15.20 
   2   4   1  415.24   15.19 
  -2   4  -1  450.39   15.21 
   2   4   1  420.82   15.18 
   3  -4   1  178.79    6.06 
   3  -4   1  175.38    6.08 
  -3  -4  -1  164.48    6.06 
   3  -4   1  172.11    6.06 
  -3  -4  -1  171.98    6.05 
  -3  -4  -1  177.55    6.09 
  -3   4  -1  178.26    6.08 
   3   4   1  163.36    6.07 
  -3   4  -1  174.52    6.04 
   3   4   1  163.30    6.04 
  -3   4  -1  174.73    6.07 
  -3   4  -1  173.23    6.08 
  -4  -4  -1  216.17    7.27 
  -4  -4  -1  199.98    7.30 
   4  -4   1  207.19    7.27 
   4  -4   1  214.84    7.31 
   4  -4   1  208.37    7.26 
  -4   4  -1  205.69    7.27 
   4   4   1  201.90    7.25 
   4   4   1  203.04    7.30 
  -4   4  -1  204.16    7.30 
  -4   4  -1  207.67    7.30 
  -5  -4  -1   10.59    0.60 
  -5  -4  -1    9.89    0.56 
  -5  -4  -1   10.08    0.44 
   5  -4   1   10.51    0.61 
   5  -4   1   10.37    0.56 
   5  -4   1   10.76    0.57 
  -5  -4  -1   10.83    0.63 
  -5   4  -1   11.30    0.64 
   5   4   1    9.57    0.60 
  -5   4  -1   11.24    0.62 
  -5   4  -1   11.84    0.45 
  -5   4  -1   10.20    0.57 
   5   4   1   10.93    0.57 
   6  -4   1    0.85    0.22 
  -6  -4  -1    0.74    0.23 
   6  -4   1    1.00    0.23 
  -6  -4  -1    0.98    0.28 
   6  -4   1    1.11    0.27 
  -6  -4  -1    0.89    0.24 
  -6   4  -1    1.00    0.27 
  -6   4  -1    1.36    0.30 
   6   4   1    0.69    0.23 
  -6   4  -1    0.95    0.23 
   6   4   1    0.57    0.23 
   7  -4   1   10.36    0.67 
  -7  -4  -1   11.59    0.68 
  -7  -4  -1   12.16    0.71 
   7  -4   1   12.55    0.77 
   7  -4   1   11.01    0.69 
  -7   4  -1   11.68    0.73 
   7   4   1   11.20    0.66 
  -7   4  -1   12.41    0.76 
   7   4   1    9.63    0.70 
  -8  -4  -1   15.67    0.89 
   8  -4   1   16.25    0.86 
   8  -4   1   16.47    0.96 
  -8  -4  -1   14.78    0.88 
   8   4   1   13.36    0.88 
  -8   4  -1   15.48    0.92 
  -8   4  -1   16.22    0.94 
   8   4   1   16.01    0.83 
   9  -4   1  123.33    4.39 
   9  -4   1  112.51    4.26 
  -9  -4  -1  122.59    4.31 
  -9  -4  -1  116.72    4.30 
  -9   4  -1  106.75    4.34 
   9   4   1  106.21    4.29 
  -9   4  -1  113.14    4.36 
   9   4   1  110.88    4.22 
 -10  -4  -1    1.53    0.43 
 -10  -4  -1    1.07    0.39 
  10  -4   1    1.07    0.40 
  10  -4   1    0.66    0.33 
 -10   4  -1    0.67    0.40 
  10   4   1    0.29    0.34 
 -10   4  -1    0.46    0.38 
  10   4   1    0.38    0.34 
  11  -4   1  221.53    8.01 
 -11  -4  -1  221.64    7.89 
 -11  -4  -1  227.93    7.91 
  11  -4   1  222.92    7.88 
  11   4   1  194.39    7.86 
 -11   4  -1  208.59    7.98 
  11   4   1  213.40    7.82 
 -11   4  -1  220.69    8.02 
  12  -4   1    8.99    0.84 
 -12  -4  -1    9.18    0.85 
  12  -4   1    9.91    0.98 
 -12  -4  -1    8.79    0.84 
 -12   4  -1    7.85    0.88 
 -12   4  -1   12.02    1.06 
  12   4   1    7.53    0.76 
  12   4   1    8.74    0.89 
  13  -4   1  147.26    5.71 
 -13  -4  -1  159.51    5.74 
  13  -4   1  150.34    5.87 
 -13  -4  -1  158.26    5.75 
  13   4   1  130.97    5.68 
 -13   4  -1  149.54    5.86 
  13   4   1  142.30    5.63 
 -13   4  -1  160.12    5.88 
 -14  -4  -1    0.36    0.50 
  14  -4   1   -0.34    0.54 
 -14  -4  -1    0.38    0.51 
  14  -4   1   -0.14    0.48 
 -14   4  -1   -0.24    0.56 
  14   4   1    0.15    0.50 
 -14   4  -1    0.22    0.50 
  14   4   1   -0.29    0.50 
  15  -4   1   30.65    1.76 
 -15  -4  -1   32.12    1.84 
  15  -4   1   29.15    1.89 
 -15  -4  -1   30.67    1.84 
  15   4   1   30.21    1.76 
 -15   4  -1   32.36    1.98 
  15   4   1   26.66    1.81 
 -15   4  -1   31.10    1.95 
 -16  -4  -1    1.22    0.73 
 -16  -4  -1    0.99    0.67 
  16  -4   1    0.65    0.69 
  16  -4   1    0.30    0.69 
  16   4   1    0.45    0.62 
 -16   4  -1    0.70    0.68 
  16   4   1    0.68    0.65 
 -16   4  -1    1.24    0.72 
  16  -5  -1   34.62    2.03 
 -16  -5   1   36.59    2.01 
 -16  -5   1   37.98    2.07 
  16  -5  -1   33.11    2.19 
  16   5  -1   32.44    1.96 
 -16   5   1   38.69    2.28 
  16   5  -1   34.25    2.04 
 -16   5   1   38.46    2.22 
 -15  -5   1   19.71    1.38 
  15  -5  -1   18.88    1.41 
  15  -5  -1   19.69    1.61 
 -15  -5   1   21.64    1.44 
 -15   5   1   21.66    1.58 
  15   5  -1   22.24    1.50 
 -15   5   1   18.37    1.57 
  15   5  -1   17.45    1.35 
  14  -5  -1   70.32    3.08 
 -14  -5   1   78.02    3.09 
  14  -5  -1   64.85    3.14 
 -14  -5   1   75.50    3.01 
  14   5  -1   64.78    2.93 
  14   5  -1   64.35    3.02 
 -14   5   1   66.77    3.12 
 -14   5   1   70.48    3.24 
  13  -5  -1   38.85    2.13 
 -13  -5   1   48.38    2.10 
  13  -5  -1   40.41    2.04 
 -13  -5   1   44.13    2.05 
  13   5  -1   43.35    2.08 
  13   5  -1   39.61    1.95 
 -13   5   1   41.15    2.13 
 -13   5   1   42.43    2.23 
  12  -5  -1   22.66    1.24 
 -12  -5   1   18.56    1.14 
  12  -5  -1   18.41    1.33 
 -12  -5   1   20.58    1.23 
 -12   5   1   17.65    1.30 
 -12   5   1   14.34    1.25 
  12   5  -1   16.60    1.08 
  12   5  -1   18.69    1.22 
 -11  -5   1   29.29    1.45 
 -11  -5   1   29.05    1.47 
  11  -5  -1   26.11    1.52 
  11  -5  -1   33.08    1.54 
  11   5  -1   26.25    1.40 
 -11   5   1   26.60    1.54 
  11   5  -1   29.41    1.47 
 -11   5   1   27.30    1.58 
 -10  -5   1    2.60    0.49 
  10  -5  -1    1.79    0.45 
 -10  -5   1    2.04    0.43 
  10  -5  -1    1.91    0.51 
  10   5  -1    2.01    0.41 
 -10   5   1    2.89    0.52 
 -10   5   1    1.94    0.47 
  10   5  -1    2.17    0.44 
   9  -5  -1   42.55    1.89 
  -9  -5   1   40.55    1.75 
  -9  -5   1   45.28    1.83 
   9  -5  -1   42.36    1.80 
  -9   5   1   39.21    1.86 
   9   5  -1   39.96    1.81 
   9   5  -1   39.34    1.75 
  -9   5   1   40.54    1.89 
   8  -5  -1   13.00    0.88 
   8  -5  -1   14.83    0.81 
  -8  -5   1   13.09    0.80 
  -8  -5   1   13.98    0.80 
   8   5  -1   12.56    0.80 
  -8   5   1   14.77    0.90 
  -8   5   1   14.19    0.65 
  -8   5   1   13.62    0.90 
   8   5  -1   13.33    0.78 
  -7  -5   1  231.32    8.29 
   7  -5  -1  241.93    8.39 
  -7  -5   1  250.90    8.36 
   7  -5  -1  230.61    8.31 
   7   5  -1  226.54    8.33 
  -7   5   1  235.66    8.38 
  -7   5   1  236.89    8.39 
  -7   5   1  244.39    8.17 
   7   5  -1  216.75    8.27 
  -7   5   1  228.55    8.26 
   6  -5  -1   45.24    1.81 
   6  -5  -1   43.73    1.82 
  -6  -5   1   46.40    1.81 
  -6  -5   1   45.04    1.87 
  -6  -5   1   49.03    1.88 
   6  -5  -1   47.22    1.90 
  -6   5   1   47.03    1.66 
  -6   5   1   44.53    1.80 
  -6   5   1   47.83    1.90 
   6   5  -1   46.86    1.87 
   6   5  -1   45.24    1.82 
  -6   5   1   48.13    1.91 
   5  -5  -1  523.29   18.51 
   5  -5  -1  531.87   18.50 
  -5  -5   1  538.97   18.50 
   5  -5  -1  546.72   18.56 
  -5  -5   1  536.31   18.57 
  -5   5   1  553.56   18.51 
  -5   5   1  535.91   18.55 
   5   5  -1  516.49   18.50 
  -5   5   1  557.04   18.57 
   5   5  -1  499.92   18.53 
  -4  -5   1   50.18    1.95 
   4  -5  -1   50.94    1.95 
  -4  -5   1   48.90    1.89 
   4  -5  -1   50.72    1.91 
  -4   5   1   53.53    1.95 
   4   5  -1   47.47    1.90 
   4   5  -1   49.64    1.94 
  -4   5   1   49.62    1.90 
  -4   5   1   52.06    1.95 
   3  -5  -1  636.33   21.61 
  -3  -5   1  617.49   21.56 
   3  -5  -1  631.35   21.58 
   3  -5  -1  593.58   21.58 
  -3  -5   1  599.84   21.61 
   3  -5  -1  661.53   21.61 
   3  -5  -1  643.20   21.77 
  -3   5   1  597.35   21.60 
   3   5  -1  632.25   21.59 
  -3   5   1  639.00   21.60 
   3   5  -1  617.53   21.60 
  -3   5   1  629.92   21.59 
  -2  -5   1   15.96    0.69 
  -2  -5   1   17.18    0.77 
  -2  -5   1   16.65    0.74 
   2  -5  -1   16.98    0.72 
   2  -5  -1   15.90    0.70 
   2  -5  -1   16.06    0.72 
   2   5  -1   16.23    0.73 
   2   5  -1   15.10    0.71 
  -2   5   1   17.50    0.75 
  -2   5   1   16.11    0.72 
   2   5  -1   16.67    0.71 
  -2   5   1   16.06    0.72 
   1  -5  -1  225.09    7.79 
   1  -5  -1  216.78    7.79 
   1  -5  -1  221.48    7.77 
  -1  -5   1  224.88    7.80 
  -1  -5   1  230.08    7.81 
  -1  -5   1  220.57    7.77 
   1   5  -1  228.76    7.79 
  -1   5   1  218.57    7.78 
  -1   5   1  217.97    7.76 
   1   5  -1  231.72    7.80 
   1   5  -1  221.93    7.78 
  -1   5   1  218.72    7.80 
   0  -5  -1   11.67    0.56 
   0  -5  -1   12.02    0.56 
   0  -5   1   12.02    0.56 
   0  -5  -1   12.80    0.55 
   0  -5   1   12.55    0.55 
   0  -5   1   12.84    0.59 
   0   5   1   12.15    0.57 
   0   5  -1   13.37    0.56 
   0   5  -1   12.31    0.58 
   0   5   1   12.09    0.53 
   0   5   1   12.02    0.55 
   0   5  -1   11.88    0.56 
  -1  -5  -1  190.47    6.61 
   1  -5   1  192.87    6.62 
   1  -5   1  182.96    6.64 
  -1  -5  -1  182.53    6.63 
   1  -5   1  192.61    6.64 
  -1  -5  -1  189.78    6.64 
   1   5   1  193.57    6.64 
   1   5   1  180.51    6.60 
   1   5   1  183.50    6.62 
  -1   5  -1  198.46    6.65 
  -1   5  -1  191.53    6.64 
  -1   5  -1  191.41    6.62 
   2  -5   1  228.99    7.89 
  -2  -5  -1  229.87    7.88 
  -2  -5  -1  212.40    7.90 
   2  -5   1  230.37    7.92 
  -2  -5  -1  226.65    7.91 
   2   5   1  221.21    7.89 
  -2   5  -1  225.26    7.91 
  -2   5  -1  226.84    7.92 
  -2   5  -1  241.85    7.95 
   2   5   1  215.44    7.90 
   3  -5   1  125.01    4.45 
  -3  -5  -1  123.36    4.44 
  -3  -5  -1  120.49    4.48 
   3  -5   1  123.24    4.47 
   3  -5   1  126.62    4.49 
   3   5   1  124.77    4.45 
  -3   5  -1  133.94    4.49 
  -3   5  -1  116.11    4.47 
  -3   5  -1  129.55    4.48 
   3   5   1  127.01    4.49 
  -4  -5  -1  600.48   20.11 
   4  -5   1  585.84   20.12 
   4  -5   1  579.53   20.10 
  -4  -5  -1  586.21   20.16 
   4  -5   1  572.85   20.14 
   4   5   1  576.30   20.09 
  -4   5  -1  590.50   20.12 
  -4   5  -1  594.69   20.15 
  -4   5  -1  570.67   20.14 
   4   5   1  553.86   20.13 
  -5  -5  -1   18.21    0.89 
   5  -5   1   18.06    0.84 
   5  -5   1   18.89    0.91 
  -5  -5  -1   18.61    0.86 
   5  -5   1   18.36    0.85 
   5   5   1   18.03    0.90 
  -5   5  -1   18.71    0.86 
  -5   5  -1   17.95    0.89 
  -5   5  -1   18.27    0.91 
   5   5   1   18.07    0.84 
  -6  -5  -1  267.58    9.84 
  -6  -5  -1  293.22   10.02 
  -6  -5  -1  299.14   10.07 
   6  -5   1  276.30   10.01 
   6  -5   1  290.33   10.03 
   6  -5   1  277.20   10.07 
   6   5   1  276.48   10.06 
  -6   5  -1  290.32   10.09 
   6   5   1  278.83   10.00 
  -6   5  -1  286.71   10.09 
  -6   5  -1  303.38   10.11 
  -7  -5  -1   71.83    2.67 
   7  -5   1   68.93    2.71 
  -7  -5  -1   70.61    2.63 
   7  -5   1   65.92    2.62 
   7   5   1   65.86    2.60 
  -7   5  -1   70.58    2.72 
   7   5   1   64.81    2.66 
  -7   5  -1   68.07    2.43 
  -7   5  -1   69.09    2.72 
  -8  -5  -1  114.56    4.07 
   8  -5   1  112.94    4.13 
   8  -5   1  107.29    4.02 
  -8  -5  -1  109.98    4.02 
  -8   5  -1  111.52    4.13 
  -8   5  -1  109.38    4.13 
   8   5   1   98.66    3.97 
   8   5   1  100.10    4.04 
   9  -5   1   46.96    2.01 
   9  -5   1   44.57    1.88 
  -9  -5  -1   46.29    1.90 
  -9  -5  -1   46.02    1.92 
   9   5   1   39.63    1.88 
  -9   5  -1   42.81    1.99 
   9   5   1   40.21    1.83 
  -9   5  -1   44.57    1.99 
 -10  -5  -1   94.69    3.58 
 -10  -5  -1   96.52    3.59 
  10  -5   1  101.39    3.72 
  10  -5   1   90.08    3.54 
  10   5   1   80.66    3.54 
 -10   5  -1   92.98    3.68 
 -10   5  -1   85.53    3.65 
  10   5   1   89.64    3.51 
 -11  -5  -1    1.35    0.43 
  11  -5   1    1.75    0.57 
 -11  -5  -1    2.61    0.57 
  11  -5   1    1.95    0.48 
 -11   5  -1    1.36    0.52 
  11   5   1    1.68    0.43 
  11   5   1    1.35    0.48 
 -11   5  -1    2.50    0.62 
  12  -5   1   22.49    1.39 
 -12  -5  -1   25.49    1.39 
 -12  -5  -1   24.36    1.41 
  12  -5   1   26.02    1.57 
  12   5   1   24.37    1.35 
 -12   5  -1   23.41    1.47 
 -12   5  -1   25.90    1.55 
  12   5   1   22.74    1.41 
 -13  -5  -1   13.37    1.07 
 -13  -5  -1   12.74    1.04 
  13  -5   1   10.85    1.00 
  13  -5   1   13.49    1.23 
  13   5   1    9.94    0.92 
  13   5   1   11.08    1.08 
 -13   5  -1   12.50    1.19 
 -13   5  -1   11.65    1.13 
  14  -5   1   29.30    1.69 
 -14  -5  -1   30.61    1.69 
  14  -5   1   28.97    1.83 
 -14  -5  -1   29.06    1.67 
  14   5   1   24.12    1.62 
  14   5   1   23.85    1.54 
 -14   5  -1   30.52    1.85 
 -14   5  -1   24.04    1.74 
 -15  -5  -1   22.27    1.48 
  15  -5   1   20.13    1.64 
 -15  -5  -1   23.02    1.56 
  15  -5   1   23.75    1.51 
 -15   5  -1   21.63    1.61 
  15   5   1   20.89    1.55 
  15   5   1   18.41    1.37 
 -15   5  -1   21.24    1.59 
 -16  -6   1   -0.32    0.57 
  16  -6  -1   -0.27    0.64 
 -16  -6   1   -0.19    0.63 
  16  -6  -1   -0.04    0.68 
  16   6  -1    0.15    0.62 
  16   6  -1   -0.24    0.51 
 -16   6   1    0.14    0.64 
 -16   6   1    0.11    0.71 
 -15  -6   1    6.28    0.85 
 -15  -6   1    6.18    0.85 
  15  -6  -1    5.08    0.85 
  15  -6  -1    5.28    0.91 
 -15   6   1    5.31    0.99 
  15   6  -1    5.51    0.81 
  15   6  -1    4.94    0.76 
 -15   6   1    4.83    0.89 
 -14  -6   1    0.37    0.50 
  14  -6  -1    0.68    0.60 
 -14  -6   1   -0.35    0.50 
  14  -6  -1   -0.20    0.48 
 -14   6   1   -0.16    0.51 
  14   6  -1   -0.57    0.46 
 -14   6   1    0.84    0.67 
  14   6  -1    0.49    0.53 
 -13  -6   1    0.97    0.50 
  13  -6  -1    0.65    0.49 
 -13  -6   1    0.94    0.53 
  13  -6  -1    0.44    0.50 
  13   6  -1    0.82    0.45 
  13   6  -1    1.09    0.49 
 -13   6   1    0.59    0.57 
 -13   6   1    0.85    0.60 
 -12  -6   1    0.30    0.46 
  12  -6  -1    0.36    0.45 
  12  -6  -1    0.03    0.45 
 -12  -6   1    0.52    0.44 
  12   6  -1    0.79    0.46 
 -12   6   1   -0.25    0.44 
 -12   6   1    0.45    0.52 
  12   6  -1    0.49    0.42 
  11  -6  -1    3.28    0.58 
 -11  -6   1    2.65    0.54 
  11  -6  -1    1.91    0.55 
 -11  -6   1    1.75    0.45 
 -11   6   1    3.04    0.63 
  11   6  -1    3.05    0.52 
 -11   6   1    3.55    0.36 
 -11   6   1    1.53    0.52 
  11   6  -1    3.27    0.54 
 -10  -6   1    1.10    0.36 
  10  -6  -1    0.08    0.32 
  10  -6  -1    0.78    0.41 
 -10  -6   1    0.77    0.38 
 -10   6   1    1.01    0.42 
  10   6  -1    0.81    0.33 
 -10   6   1    0.34    0.38 
 -10   6   1    0.17    0.18 
  10   6  -1    0.44    0.36 
   9  -6  -1    0.09    0.30 
  -9  -6   1    0.11    0.31 
  -9  -6   1    0.21    0.28 
   9  -6  -1    0.03    0.31 
  -9   6   1   -0.03    0.32 
  -9   6   1   -0.02    0.12 
  -9   6   1    0.06    0.32 
   9   6  -1   -0.02    0.30 
   9   6  -1    0.39    0.32 
   8  -6  -1    0.25    0.28 
  -8  -6   1    0.91    0.33 
  -8  -6   1   -0.08    0.23 
   8  -6  -1    0.36    0.29 
  -8   6   1    0.17    0.29 
  -8   6   1    0.07    0.30 
   8   6  -1    0.57    0.31 
   8   6  -1    0.44    0.27 
  -7  -6   1    0.49    0.28 
  -7  -6   1    0.06    0.21 
   7  -6  -1    0.08    0.22 
   7  -6  -1    0.30    0.27 
   7   6  -1    0.24    0.27 
  -7   6   1   -0.15    0.25 
  -7   6   1    0.01    0.19 
  -7   6   1   -0.19    0.24 
   7   6  -1    0.01    0.24 
  -6  -6   1   12.43    0.74 
  -6  -6   1   12.22    0.68 
   6  -6  -1   11.50    0.74 
   6  -6  -1   12.03    0.70 
  -6   6   1   12.75    0.73 
  -6   6   1   11.55    0.66 
  -6   6   1   12.32    0.76 
   6   6  -1   12.49    0.72 
   6   6  -1   10.64    0.65 
  -5  -6   1    5.06    0.42 
   5  -6  -1    5.97    0.47 
   5  -6  -1    5.79    0.51 
  -5  -6   1    5.87    0.50 
   5  -6  -1    6.51    0.45 
  -5   6   1    5.81    0.45 
   5   6  -1    6.75    0.52 
   5   6  -1    5.54    0.44 
  -5   6   1    5.43    0.46 
  -5   6   1    6.14    0.52 
   4  -6  -1   83.43    3.10 
   4  -6  -1   90.25    3.16 
  -4  -6   1   80.46    3.15 
  -4  -6   1   86.86    3.10 
   4  -6  -1   85.72    3.11 
   4   6  -1   80.43    3.12 
   4   6  -1   82.56    3.11 
  -4   6   1   86.16    3.11 
  -4   6   1   84.54    3.15 
  -4   6   1   84.14    3.13 
  -3  -6   1    2.33    0.26 
   3  -6  -1    1.00    0.20 
  -3  -6   1    1.29    0.25 
   3  -6  -1    1.84    0.25 
   3  -6  -1    1.81    0.17 
  -3   6   1    1.71    0.25 
  -3   6   1    1.74    0.25 
   3   6  -1    1.58    0.25 
  -3   6   1    1.53    0.22 
   3   6  -1    1.18    0.22 
  -2  -6   1   18.26    0.78 
  -2  -6   1   17.44    0.82 
   2  -6  -1   16.75    0.79 
   2  -6  -1   17.11    0.77 
  -2   6   1   18.24    0.80 
   2   6  -1   16.83    0.79 
  -2   6   1   20.08    0.82 
   2   6  -1   18.15    0.81 
  -2   6   1   18.53    0.82 
   1  -6  -1   20.07    0.87 
  -1  -6   1   19.58    0.84 
   1  -6  -1   20.04    0.84 
  -1  -6   1   20.02    0.88 
   1  -6  -1   19.57    0.85 
   1   6  -1   20.07    0.87 
   1   6  -1   21.22    0.87 
  -1   6   1   20.87    0.87 
  -1   6   1   19.81    0.87 
   0  -6  -1    8.56    0.46 
   0  -6  -1    9.35    0.49 
   0  -6  -1    8.84    0.46 
   0  -6   1    9.03    0.49 
   0  -6   1    8.55    0.46 
   0   6   1    8.77    0.47 
   0   6  -1    9.38    0.48 
   0   6   1    9.79    0.49 
   0   6  -1    8.66    0.48 
  -1  -6  -1    3.96    0.30 
  -1  -6  -1    4.36    0.30 
  -1  -6  -1    3.67    0.33 
   1  -6   1    4.67    0.34 
   1  -6   1    4.39    0.33 
   1   6   1    3.89    0.32 
  -1   6  -1    5.22    0.37 
   1   6   1    4.56    0.33 
  -2  -6  -1   25.72    1.04 
  -2  -6  -1   23.26    1.05 
   2  -6   1   26.00    1.05 
   2  -6   1   25.87    1.08 
   2   6   1   25.75    1.06 
  -2   6  -1   24.04    1.07 
   2   6   1   25.34    1.05 
  -2   6  -1   26.46    1.07 
   3  -6   1   34.94    1.25 
   3  -6   1   35.37    1.39 
  -3  -6  -1   35.89    1.38 
  -3  -6  -1   33.76    1.42 
   3  -6   1   33.87    1.40 
   3   6   1   34.68    1.39 
  -3   6  -1   35.21    1.42 
  -3   6  -1   35.93    1.44 
   3   6   1   33.56    1.41 
  -3   6  -1   36.80    1.42 
  -4  -6  -1    7.50    0.46 
   4  -6   1    6.91    0.46 
  -4  -6  -1    6.07    0.47 
   4  -6   1    6.81    0.50 
   4  -6   1    7.25    0.46 
   4   6   1    7.13    0.52 
  -4   6  -1    6.44    0.49 
  -4   6  -1    6.93    0.49 
   4   6   1    6.43    0.46 
  -4   6  -1    6.69    0.46 
   5  -6   1   66.77    2.55 
   5  -6   1   64.71    2.49 
   5  -6   1   64.56    2.49 
  -5  -6  -1   63.55    2.47 
   5   6   1   65.78    2.53 
  -5   6  -1   68.80    2.55 
   5   6   1   63.80    2.47 
  -5   6  -1   66.55    2.50 
  -5   6  -1   65.76    2.54 
  -6  -6  -1    0.22    0.22 
   6  -6   1    0.57    0.23 
  -6  -6  -1    0.22    0.22 
   6  -6   1    0.19    0.22 
  -6  -6  -1    0.63    0.12 
   6  -6   1    0.38    0.25 
   6   6   1    0.48    0.24 
  -6   6  -1    0.41    0.26 
  -6   6  -1   -0.02    0.23 
   6   6   1    0.17    0.23 
   7  -6   1    2.86    0.39 
  -7  -6  -1    3.24    0.20 
   7  -6   1    3.19    0.46 
  -7  -6  -1    3.10    0.38 
  -7  -6  -1    4.21    0.48 
   7   6   1    3.47    0.46 
   7   6   1    3.21    0.39 
  -7   6  -1    2.21    0.40 
  -7   6  -1    3.95    0.51 
  -8  -6  -1    3.98    0.47 
   8  -6   1    3.66    0.50 
   8  -6   1    3.57    0.45 
  -8  -6  -1    3.52    0.45 
   8   6   1    2.84    0.44 
  -8   6  -1    4.35    0.54 
   8   6   1    2.99    0.41 
  -8   6  -1    3.62    0.54 
  -9  -6  -1    0.91    0.36 
   9  -6   1    0.64    0.35 
   9  -6   1    0.57    0.41 
  -9  -6  -1    0.60    0.35 
   9   6   1    0.37    0.28 
   9   6   1    1.46    0.38 
  -9   6  -1    0.18    0.36 
  -9   6  -1    1.57    0.45 
 -10  -6  -1    4.40    0.57 
 -10  -6  -1    5.12    0.59 
  10  -6   1    4.95    0.66 
  10  -6   1    4.65    0.60 
  10   6   1    4.98    0.60 
 -10   6  -1    4.91    0.67 
 -10   6  -1    4.55    0.69 
  10   6   1    4.36    0.61 
  11  -6   1    0.08    0.42 
 -11  -6  -1    0.83    0.40 
 -11  -6  -1    0.46    0.45 
  11  -6   1    0.58    0.43 
 -11   6  -1   -0.44    0.44 
 -11   6  -1    1.01    0.46 
  11   6   1    1.92    0.51 
  11   6   1    0.52    0.40 
 -12  -6  -1    2.86    0.59 
 -12  -6  -1    2.74    0.61 
  12  -6   1    2.70    0.62 
  12  -6   1    2.92    0.64 
 -12   6  -1    2.44    0.68 
 -12   6  -1    1.39    0.56 
  12   6   1    2.04    0.51 
  12   6   1    2.00    0.54 
  13  -6   1    0.39    0.47 
 -13  -6  -1    0.43    0.49 
  13  -6   1    0.77    0.57 
 -13  -6  -1   -0.01    0.53 
  13   6   1   -0.34    0.46 
 -13   6  -1   -0.03    0.53 
  13   6   1    0.15    0.42 
 -13   6  -1    0.40    0.52 
  14  -6   1    5.36    0.84 
 -14  -6  -1    4.18    0.78 
  14  -6   1    4.63    0.84 
 -14  -6  -1    5.27    0.80 
  14   6   1    4.12    0.73 
  14   6   1    5.01    0.80 
 -14   6  -1    5.62    0.89 
 -14   6  -1    4.48    0.83 
  15  -6   1    0.48    0.69 
  15  -6   1   -0.23    0.54 
 -15  -6  -1    0.08    0.58 
 -15  -6  -1    1.33    0.68 
  15   6   1    0.08    0.57 
 -15   6  -1   -0.08    0.68 
 -15   6  -1    0.47    0.63 
  15   6   1   -0.58    0.53 
 -15  -7   1   31.71    1.75 
  15  -7  -1   29.12    1.84 
  15  -7  -1   24.07    1.87 
 -15  -7   1   32.76    1.76 
  15   7  -1   24.40    1.57 
  15   7  -1   26.99    1.73 
 -15   7   1   25.62    1.91 
 -15   7   1   27.35    1.89 
  14  -7  -1   35.04    2.08 
  14  -7  -1   35.20    1.95 
 -14  -7   1   34.71    1.85 
 -14  -7   1   34.02    1.79 
 -14   7   1   34.05    1.98 
 -14   7   1   32.16    2.05 
  14   7  -1   32.48    1.80 
  14   7  -1   36.17    1.91 
 -13  -7   1    8.09    0.86 
 -13  -7   1    8.00    0.89 
  13  -7  -1    7.72    0.98 
  13  -7  -1    7.16    0.85 
 -13   7   1    6.50    0.94 
 -13   7   1    7.91    1.00 
  13   7  -1    5.38    0.73 
  13   7  -1    7.57    0.86 
 -12  -7   1   33.25    1.69 
  12  -7  -1   30.77    1.66 
  12  -7  -1   32.92    1.84 
 -12  -7   1   31.19    1.61 
 -12   7   1   31.04    1.76 
 -12   7   1   30.86    1.80 
  12   7  -1   31.01    1.62 
  12   7  -1   35.02    1.74 
 -11  -7   1    7.69    0.75 
  11  -7  -1    6.65    0.82 
 -11  -7   1    7.58    0.75 
  11  -7  -1    7.58    0.79 
  11   7  -1    6.00    0.65 
  11   7  -1    8.25    0.79 
 -11   7   1    6.93    0.84 
 -11   7   1    7.30    0.83 
  10  -7  -1   -0.46    0.36 
 -10  -7   1    0.08    0.37 
 -10  -7   1   -0.13    0.30 
  10  -7  -1   -0.27    0.39 
 -10   7   1   -0.01    0.44 
  10   7  -1    0.43    0.35 
  10   7  -1    0.65    0.41 
 -10   7   1   -0.20    0.41 
  -9  -7   1   53.92    2.21 
   9  -7  -1   53.72    2.27 
   9  -7  -1   53.90    2.34 
  -9  -7   1   55.04    2.27 
   9   7  -1   52.54    2.21 
  -9   7   1   55.59    2.37 
  -9   7   1   53.56    2.34 
   9   7  -1   52.71    2.27 
   8  -7  -1   46.33    2.01 
   8  -7  -1   44.94    1.91 
  -8  -7   1   45.83    1.91 
  -8  -7   1   42.67    1.84 
  -8   7   1   47.11    2.03 
  -8   7   1   43.97    1.97 
   8   7  -1   43.84    1.92 
   8   7  -1   45.74    1.88 
   7  -7  -1  328.61   11.29 
  -7  -7   1  314.65   11.16 
   7  -7  -1  320.61   11.20 
  -7   7   1  331.67   11.30 
   7   7  -1  323.16   11.24 
   7   7  -1  297.61   11.15 
  -7   7   1  307.15   11.25 
   6  -7  -1  114.45    4.17 
   6  -7  -1  115.73    4.11 
  -6  -7   1  106.69    4.05 
  -6   7   1  110.62    4.16 
  -6   7   1  114.31    4.08 
   6   7  -1  109.99    4.12 
  -6   7   1  109.34    4.14 
   6   7  -1  108.71    4.07 
   5  -7  -1  380.24   13.22 
   5  -7  -1  391.10   13.29 
  -5  -7   1  366.51   13.28 
  -5  -7   1  383.60   13.20 
   5   7  -1  358.28   13.21 
  -5   7   1  377.78   13.26 
  -5   7   1  386.09   13.22 
   5   7  -1  373.96   13.25 
  -5   7   1  388.11   13.29 
  -4  -7   1    0.86    0.22 
   4  -7  -1    0.79    0.11 
   4  -7  -1    1.09    0.24 
   4  -7  -1    1.02    0.24 
  -4  -7   1    0.76    0.23 
  -4   7   1    1.16    0.26 
   4   7  -1    0.90    0.25 
   4   7  -1    0.55    0.21 
  -4   7   1    1.18    0.28 
  -4   7   1    1.11    0.24 
  -3  -7   1  383.57   13.99 
  -3  -7   1  393.04   13.93 
   3  -7  -1  386.27   13.96 
   3  -7  -1  416.57   13.96 
   3   7  -1  400.33   13.97 
  -3   7   1  414.34   13.98 
  -3   7   1  416.43   14.01 
   3   7  -1  411.11   13.98 
  -3   7   1  388.07   13.97 
   2  -7  -1   23.14    1.02 
   2  -7  -1   22.69    0.99 
  -2  -7   1   22.44    1.04 
  -2  -7   1   22.69    0.98 
   2   7  -1   23.45    1.02 
  -2   7   1   23.79    1.02 
   2   7  -1   22.42    1.02 
  -2   7   1   24.89    1.05 
  -2   7   1   24.37    1.02 
  -1  -7   1  160.13    5.78 
  -1  -7   1  159.77    5.72 
   1  -7  -1  163.07    5.73 
   1  -7  -1  158.68    5.76 
   1   7  -1  157.83    5.74 
  -1   7   1  163.44    5.75 
  -1   7   1  167.59    5.77 
   1   7  -1  164.70    5.76 
   0  -7  -1   60.78    2.27 
   0  -7   1   59.02    2.27 
   0  -7  -1   59.18    2.30 
   0  -7   1   60.61    2.32 
   0   7  -1   61.86    2.30 
   0   7   1   60.15    2.28 
   0   7   1   64.13    2.31 
   0   7  -1   63.16    2.32 
  -1  -7  -1    2.11    0.28 
   1  -7   1    2.74    0.32 
   1  -7   1    2.17    0.27 
  -1  -7  -1    2.18    0.26 
  -1   7  -1    2.64    0.29 
   1   7   1    1.95    0.27 
  -1   7  -1    2.35    0.30 
   1   7   1    3.18    0.31 
  -2  -7  -1  120.55    4.19 
   2  -7   1  119.32    4.20 
  -2  -7  -1  109.02    4.21 
   2  -7   1  116.74    4.23 
   2   7   1  120.49    4.22 
  -2   7  -1  110.62    4.22 
  -2   7  -1  115.14    4.23 
  -2   7  -1  122.13    4.23 
   2   7   1  115.23    4.20 
   3  -7   1   23.32    1.04 
  -3  -7  -1   22.92    1.05 
  -3  -7  -1   23.77    1.01 
   3  -7   1   23.08    1.02 
   3   7   1   22.54    1.01 
  -3   7  -1   22.68    1.05 
  -3   7  -1   23.61    1.04 
   3   7   1   22.70    1.03 
  -3   7  -1   22.97    1.04 
  -4  -7  -1  290.54   10.15 
  -4  -7  -1  281.46   10.32 
   4  -7   1  279.24   10.16 
   4  -7   1  296.75   10.23 
   4  -7   1  291.36   10.19 
  -4   7  -1  300.90   10.23 
  -4   7  -1  294.48   10.19 
  -4   7  -1  282.72   10.20 
   4   7   1  288.81   10.20 
   4   7   1  292.39   10.17 
   5  -7   1   15.47    0.81 
   5  -7   1   15.72    0.87 
   5  -7   1   13.64    0.78 
  -5  -7  -1   15.54    0.78 
  -5   7  -1   14.52    0.82 
   5   7   1   15.64    0.79 
  -5   7  -1   15.22    0.86 
   5   7   1   16.62    0.86 
  -6  -7  -1  320.26   11.01 
   6  -7   1  315.92   11.10 
   6  -7   1  302.81   11.02 
  -6   7  -1  307.64   11.09 
   6   7   1  309.82   11.00 
  -6   7  -1  326.13   11.11 
   6   7   1  311.75   11.07 
  -7  -7  -1   58.23    2.34 
  -7  -7  -1   60.32    2.40 
  -7  -7  -1   56.86    2.16 
   7  -7   1   60.64    2.38 
   7  -7   1   62.74    2.48 
  -7   7  -1   62.05    2.48 
   7   7   1   61.81    2.44 
   7   7   1   58.06    2.33 
  -7   7  -1   59.32    2.45 
   8  -7   1  179.38    6.49 
   8  -7   1  168.89    6.37 
  -8  -7  -1  180.91    6.41 
  -8  -7  -1  174.80    6.35 
  -8   7  -1  178.20    6.49 
   8   7   1  171.43    6.34 
  -8   7  -1  172.91    6.48 
   8   7   1  179.03    6.43 
  -9  -7  -1   27.92    1.34 
   9  -7   1   29.06    1.48 
  -9  -7  -1   30.64    1.43 
   9  -7   1   26.24    1.36 
   9   7   1   27.78    1.40 
   9   7   1   27.53    1.32 
  -9   7  -1   28.60    1.48 
  -9   7  -1   26.70    1.47 
  10  -7   1   34.07    1.71 
  10  -7   1   34.72    1.62 
 -10  -7  -1   35.37    1.63 
 -10  -7  -1   33.54    1.60 
  10   7   1   29.94    1.51 
 -10   7  -1   31.77    1.70 
 -10   7  -1   31.56    1.69 
  10   7   1   33.46    1.62 
 -11  -7  -1    2.74    0.57 
 -11  -7  -1    1.78    0.49 
  11  -7   1    2.06    0.51 
  11  -7   1    1.69    0.59 
  11   7   1    1.94    0.45 
 -11   7  -1    3.05    0.66 
 -11   7  -1    2.48    0.64 
  11   7   1    2.06    0.53 
  12  -7   1    7.61    0.91 
 -12  -7  -1    6.81    0.78 
 -12  -7  -1   10.15    0.92 
  12  -7   1    8.54    0.90 
 -12   7  -1    7.05    0.87 
 -12   7  -1    8.23    0.95 
  12   7   1    6.81    0.79 
  12   7   1    6.30    0.73 
 -13  -7  -1    7.26    0.83 
  13  -7   1    7.04    0.93 
 -13  -7  -1    7.52    0.89 
  13  -7   1    8.00    0.93 
 -13   7  -1    5.77    0.89 
 -13   7  -1    6.68    0.92 
  13   7   1    7.22    0.81 
  13   7   1    7.99    0.92 
  14  -7   1   21.01    1.44 
 -14  -7  -1   21.96    1.42 
  14  -7   1   19.69    1.61 
 -14  -7  -1   18.37    1.33 
 -14   7  -1   20.33    1.62 
 -14   7  -1   19.37    1.59 
  14   7   1   20.16    1.39 
  14   7   1   23.03    1.51 
 -15  -7  -1   12.12    1.15 
  15  -7   1   16.05    1.36 
  15  -7   1   16.58    1.53 
 -15  -7  -1   13.54    1.22 
  15   7   1   10.93    1.10 
 -15   7  -1   14.39    1.46 
  15   7   1   13.94    1.31 
 -15   7  -1   15.84    1.53 
 -15  -8   1    4.43    0.79 
  15  -8  -1    4.59    0.99 
  15  -8  -1    4.66    0.93 
 -15  -8   1    5.09    0.85 
  15   8  -1    5.86    0.92 
  15   8  -1    4.18    0.74 
 -15   8   1    5.19    0.93 
 -15   8   1    4.31    0.94 
 -14  -8   1   35.41    1.85 
 -14  -8   1   35.21    1.86 
  14  -8  -1   33.90    1.89 
  14  -8  -1   29.86    2.00 
  14   8  -1   35.46    1.90 
  14   8  -1   32.45    1.79 
 -14   8   1   32.26    2.06 
 -14   8   1   31.51    2.02 
 -13  -8   1    4.24    0.68 
 -13  -8   1    5.18    0.76 
  13  -8  -1    2.99    0.73 
  13  -8  -1    4.53    0.79 
  13   8  -1    4.06    0.65 
 -13   8   1    3.07    0.76 
 -13   8   1    3.97    0.83 
  13   8  -1    6.50    0.85 
  12  -8  -1   75.77    3.26 
 -12  -8   1   77.39    3.17 
 -12  -8   1   82.41    3.24 
  12  -8  -1   80.12    3.44 
  12   8  -1   81.86    3.29 
  12   8  -1   73.44    3.17 
 -12   8   1   75.16    3.40 
 -12   8   1   77.17    3.44 
  11  -8  -1    4.20    0.70 
  11  -8  -1    4.82    0.66 
 -11  -8   1    5.18    0.66 
 -11  -8   1    6.19    0.71 
  11   8  -1    6.97    0.75 
  11   8  -1    4.98    0.64 
 -11   8   1    4.42    0.77 
 -11   8   1    5.47    0.78 
 -10  -8   1  139.76    5.21 
 -10  -8   1  144.11    5.27 
  10  -8  -1  139.98    5.30 
  10  -8  -1  138.98    5.40 
  10   8  -1  145.33    5.31 
  10   8  -1  134.26    5.21 
 -10   8   1  142.20    5.44 
 -10   8   1  138.76    5.39 
   9  -8  -1   16.74    1.10 
   9  -8  -1   15.33    0.97 
  -9  -8   1   15.07    1.00 
  -9  -8   1   15.87    0.95 
   9   8  -1   14.50    0.94 
   9   8  -1   14.86    1.00 
  -9   8   1   14.51    1.02 
  -9   8   1   15.12    1.10 
  -8  -8   1  117.91    4.30 
   8  -8  -1  121.74    4.48 
   8  -8  -1  115.45    4.37 
  -8  -8   1  115.09    4.36 
  -8   8   1  112.48    4.42 
  -8   8   1  117.09    4.47 
   8   8  -1  120.03    4.40 
   8   8  -1  109.57    4.29 
   7  -8  -1   30.23    1.36 
  -7  -8   1   28.11    1.28 
   7  -8  -1   28.14    1.42 
  -7   8   1   30.09    1.44 
   7   8  -1   28.28    1.35 
  -7   8   1   28.82    1.40 
   7   8  -1   28.25    1.31 
   6  -8  -1  148.64    5.46 
  -6  -8   1  148.62    5.42 
   6  -8  -1  152.07    5.54 
   6   8  -1  142.22    5.43 
  -6   8   1  149.78    5.53 
   6   8  -1  153.72    5.50 
  -6   8   1  150.36    5.51 
  -6   8   1  158.34    5.55 
   5  -8  -1    7.09    0.53 
  -5  -8   1    7.09    0.53 
  -5   8   1    6.99    0.61 
   5   8  -1    6.42    0.52 
  -5   8   1    7.52    0.59 
  -5   8   1    6.92    0.51 
   5   8  -1    7.38    0.59 
  -4  -8   1   70.96    2.92 
  -4  -8   1   74.63    2.85 
   4  -8  -1   78.30    2.89 
   4  -8  -1   83.04    2.71 
  -4   8   1   77.23    2.91 
  -4   8   1   76.25    2.93 
   4   8  -1   77.26    2.89 
   4   8  -1   75.59    2.90 
  -4   8   1   74.74    2.88 
   3  -8  -1   52.16    2.02 
  -3  -8   1   48.68    2.03 
   3  -8  -1   50.36    1.98 
  -3  -8   1   50.85    1.97 
  -3   8   1   52.32    2.01 
   3   8  -1   53.47    2.03 
  -3   8   1   50.71    2.01 
   3   8  -1   50.13    2.00 
  -3   8   1   51.33    2.04 
  -2  -8   1  104.09    3.83 
   2  -8  -1  105.49    3.85 
   2  -8  -1  110.89    3.89 
  -2  -8   1   98.02    3.89 
  -2   8   1  110.07    3.89 
  -2   8   1  104.82    3.87 
   2   8  -1  107.42    3.87 
   2   8  -1  102.82    3.87 
  -2   8   1  109.53    3.90 
  -1  -8   1  141.79    5.30 
   1  -8  -1  147.09    5.25 
  -1  -8   1  149.28    5.24 
  -1   8   1  145.33    5.28 
  -1   8   1  147.49    5.27 
   1   8  -1  147.80    5.27 
   1   8  -1  149.92    5.28 
   0  -8  -1  124.59    4.60 
   0  -8   1  123.89    4.56 
   0  -8  -1  133.88    4.57 
   0  -8   1  124.53    4.62 
   0   8  -1  128.23    4.61 
   0   8  -1  125.52    4.59 
   0   8   1  125.48    4.58 
   0   8   1  131.31    4.61 
   1  -8   1  120.17    4.55 
  -1  -8  -1  129.62    4.51 
  -1  -8  -1  123.74    4.55 
   1  -8   1  131.15    4.52 
   1   8   1  122.00    4.52 
   1   8   1  128.25    4.54 
  -1   8  -1  124.84    4.54 
  -1   8  -1  123.85    4.55 
   2  -8   1  166.42    5.89 
   2  -8   1  161.87    5.93 
  -2  -8  -1  164.66    5.88 
  -2  -8  -1  158.97    5.93 
  -2   8  -1  168.16    5.93 
  -2   8  -1  168.37    5.94 
   2   8   1  172.45    5.92 
  -2   8  -1  165.04    5.92 
   2   8   1  162.39    5.89 
   3  -8   1  134.87    4.82 
  -3  -8  -1  131.02    4.79 
   3  -8   1  134.85    4.85 
  -3   8  -1  139.89    4.86 
  -3   8  -1  135.29    4.85 
   3   8   1  134.35    4.84 
  -3   8  -1  134.75    4.87 
   3   8   1  123.07    4.80 
  -4  -8  -1  105.40    3.95 
   4  -8   1  106.11    3.98 
   4  -8   1  109.14    4.02 
  -4   8  -1  112.86    4.03 
  -4   8  -1  117.54    4.16 
  -4   8  -1  109.31    4.04 
   4   8   1  105.29    3.97 
   4   8   1  104.00    4.00 
  -5  -8  -1   59.17    2.29 
   5  -8   1   58.82    2.33 
   5  -8   1   58.52    2.37 
  -5   8  -1   60.83    2.37 
   5   8   1   58.16    2.30 
  -5   8  -1   58.82    2.37 
   5   8   1   60.27    2.37 
   6  -8   1   24.94    1.25 
   6  -8   1   24.23    1.16 
  -6  -8  -1   24.48    1.15 
   6   8   1   24.01    1.19 
  -6   8  -1   25.87    1.26 
  -6   8  -1   24.40    1.22 
   6   8   1   24.33    1.15 
  -7  -8  -1   91.34    3.31 
  -7  -8  -1   90.91    3.46 
   7  -8   1   90.36    3.50 
   7  -8   1   95.02    3.61 
  -7   8  -1   96.67    3.61 
   7   8   1   93.20    3.56 
  -7   8  -1   92.41    3.59 
   7   8   1   87.11    3.45 
  -8  -8  -1    0.75    0.13 
  -8  -8  -1    0.47    0.31 
   8  -8   1    0.10    0.35 
   8  -8   1   -0.15    0.33 
  -8  -8  -1    0.42    0.33 
  -8   8  -1   -0.17    0.36 
   8   8   1    0.06    0.27 
   8   8   1    0.52    0.35 
  -8   8  -1    0.18    0.36 
  -9  -8  -1  131.82    4.80 
   9  -8   1  123.81    4.81 
   9  -8   1  127.12    4.93 
  -9  -8  -1  133.05    4.85 
   9   8   1  128.44    4.77 
  -9   8  -1  125.46    4.94 
  -9   8  -1  127.02    4.95 
   9   8   1  128.62    4.86 
  10  -8   1    3.25    0.57 
  10  -8   1    3.74    0.65 
 -10  -8  -1    2.34    0.49 
 -10  -8  -1    3.64    0.53 
 -10   8  -1    2.47    0.59 
  10   8   1    4.76    0.64 
  10   8   1    3.38    0.54 
 -10   8  -1    2.59    0.58 
  11  -8   1   91.26    3.76 
  11  -8   1   95.08    3.90 
 -11  -8  -1  100.38    3.78 
 -11  -8  -1   92.13    3.70 
  11   8   1  101.79    3.83 
 -11   8  -1   97.72    3.96 
  11   8   1   86.11    3.67 
 -11   8  -1   91.75    3.90 
 -12  -8  -1    1.56    0.56 
  12  -8   1    2.71    0.68 
  12  -8   1    1.34    0.57 
 -12  -8  -1    1.46    0.52 
 -12   8  -1    1.29    0.65 
 -12   8  -1    0.81    0.58 
  12   8   1    1.82    0.56 
  12   8   1    2.21    0.56 
 -13  -8  -1   57.30    2.58 
  13  -8   1   62.48    2.86 
 -13  -8  -1   60.85    2.62 
  13  -8   1   57.88    2.63 
 -13   8  -1   52.35    2.72 
  13   8   1   53.92    2.49 
 -13   8  -1   56.44    2.80 
  13   8   1   57.27    2.61 
 -14  -8  -1    0.28    0.54 
  14  -8   1   -0.36    0.57 
  14  -8   1   -0.09    0.56 
 -14  -8  -1    0.12    0.60 
 -14   8  -1    0.65    0.61 
  14   8   1    0.59    0.60 
 -14   8  -1    0.91    0.71 
  14   8   1   -0.23    0.50 
 -15  -8  -1   29.85    1.74 
  15  -8   1   29.88    2.04 
 -15  -8  -1   32.45    1.80 
  15  -8   1   25.44    1.74 
  15   8   1   26.32    1.69 
 -15   8  -1   24.62    1.86 
  15   8   1   30.97    1.85 
 -15   8  -1   28.41    2.01 
  15  -9  -1    0.30    0.69 
 -15  -9   1    1.41    0.63 
 -15  -9   1    0.51    0.56 
  15  -9  -1    0.27    0.64 
  15   9  -1    0.79    0.62 
 -15   9   1   -0.41    0.66 
 -15   9   1    0.44    0.72 
  15   9  -1    1.47    0.66 
  14  -9  -1    1.75    0.72 
 -14  -9   1    1.99    0.67 
 -14  -9   1    1.88    0.61 
  14  -9  -1    1.98    0.75 
 -14   9   1    0.52    0.71 
  14   9  -1    2.50    0.65 
 -14   9   1    1.46    0.76 
  14   9  -1    1.32    0.62 
  13  -9  -1    3.60    0.78 
  13  -9  -1    3.22    0.73 
 -13  -9   1    4.30    0.72 
 -13  -9   1    3.46    0.70 
  13   9  -1    2.92    0.61 
  13   9  -1    5.14    0.79 
 -13   9   1    2.65    0.75 
 -13   9   1    2.65    0.77 
 -12  -9   1    1.39    0.53 
  12  -9  -1    0.62    0.49 
  12  -9  -1    0.84    0.53 
 -12  -9   1    1.04    0.53 
 -12   9   1    0.55    0.58 
  12   9  -1    1.57    0.55 
 -12   9   1   -0.26    0.57 
  12   9  -1    0.86    0.48 
 -11  -9   1   14.69    1.02 
  11  -9  -1   14.68    1.20 
 -11  -9   1   14.58    1.06 
  11  -9  -1   12.91    1.09 
 -11   9   1   14.51    1.20 
  11   9  -1   14.31    1.07 
  11   9  -1   11.58    0.93 
 -11   9   1   12.53    1.17 
  10  -9  -1    7.02    0.84 
 -10  -9   1    6.35    0.68 
  10  -9  -1    6.56    0.76 
 -10  -9   1    6.11    0.72 
  10   9  -1    7.76    0.78 
 -10   9   1    6.55    0.81 
 -10   9   1    5.10    0.80 
  10   9  -1    5.75    0.64 
   9  -9  -1    2.00    0.48 
  -9  -9   1    2.06    0.45 
   9  -9  -1    2.61    0.53 
  -9  -9   1    1.77    0.43 
   9   9  -1    2.76    0.49 
  -9   9   1    2.57    0.57 
   9   9  -1    2.22    0.43 
  -9   9   1    2.17    0.54 
   8  -9  -1    4.27    0.54 
   8  -9  -1    4.67    0.60 
  -8  -9   1    4.84    0.52 
  -8   9   1    4.95    0.65 
  -8   9   1    5.38    0.64 
   8   9  -1    5.44    0.57 
   8   9  -1    5.99    0.66 
   7  -9  -1    0.88    0.40 
  -7  -9   1    0.70    0.29 
   7  -9  -1    0.85    0.35 
  -7   9   1    1.44    0.41 
  -7   9   1    1.23    0.41 
   7   9  -1    0.64    0.32 
   7   9  -1    0.99    0.31 
  -6  -9   1   10.66    0.70 
   6  -9  -1   11.24    0.72 
   6   9  -1   10.22    0.75 
  -6   9   1    9.98    0.76 
  -6   9   1   11.08    0.81 
   6   9  -1    9.96    0.71 
  -5  -9   1    0.73    0.26 
   5  -9  -1    0.70    0.26 
  -5   9   1    1.21    0.33 
   5   9  -1    1.01    0.32 
  -5   9   1    1.06    0.28 
   5   9  -1    1.10    0.28 
  -5   9   1    0.85    0.30 
  -4  -9   1    7.89    0.57 
   4  -9  -1    8.10    0.57 
   4  -9  -1    8.35    0.40 
  -4   9   1    8.34    0.65 
   4   9  -1    7.58    0.59 
  -4   9   1    7.73    0.55 
  -4   9   1    7.75    0.58 
   4   9  -1    8.52    0.61 
   3  -9  -1    8.01    0.56 
  -3  -9   1    7.77    0.55 
   3   9  -1    7.82    0.57 
  -3   9   1    7.27    0.60 
   3   9  -1    7.83    0.56 
  -3   9   1    7.24    0.57 
  -3   9   1    7.80    0.54 
  -2  -9   1   31.48    1.34 
   2  -9  -1   31.95    1.36 
  -2  -9   1   31.92    1.42 
  -2   9   1   32.64    1.41 
   2   9  -1   33.43    1.39 
  -2   9   1   31.43    1.37 
  -2   9   1   32.72    1.39 
   2   9  -1   32.23    1.37 
  -1  -9   1    0.24    0.19 
  -1  -9   1    0.19    0.21 
   1  -9  -1    0.19    0.21 
  -1   9   1    0.02    0.20 
   1   9  -1    0.12    0.22 
   1   9  -1    0.21    0.21 
  -1   9   1    0.19    0.21 
   0  -9   1   25.18    1.09 
   0  -9  -1   24.92    1.08 
   0  -9   1   22.43    1.11 
   0   9   1   24.46    1.10 
   0   9  -1   24.71    1.11 
   0   9   1   25.16    1.13 
   0   9  -1   24.27    1.10 
   1  -9   1   47.21    1.90 
  -1  -9  -1   49.64    1.90 
   1  -9   1   47.88    1.95 
  -1   9  -1   50.08    1.94 
   1   9   1   50.20    1.94 
  -1   9  -1   46.43    1.93 
   1   9   1   47.98    1.91 
   2  -9   1    1.55    0.29 
  -2  -9  -1    1.34    0.27 
   2  -9   1    1.19    0.27 
   2   9   1    1.33    0.28 
  -2   9  -1    1.22    0.27 
  -2   9  -1    2.10    0.31 
  -2   9  -1    1.59    0.32 
   2   9   1    1.72    0.30 
   3  -9   1   54.98    2.14 
  -3  -9  -1   57.67    2.13 
   3   9   1   51.99    2.13 
  -3   9  -1   55.16    2.19 
   3   9   1   55.34    2.17 
  -3   9  -1   52.38    2.16 
  -4  -9  -1    5.78    0.47 
   4  -9   1    6.10    0.49 
   4   9   1    4.78    0.45 
   4   9   1    4.58    0.47 
  -4   9  -1    4.92    0.48 
  -4   9  -1    3.87    0.46 
  -5  -9  -1    5.25    0.51 
   5  -9   1    5.10    0.50 
   5   9   1    4.07    0.44 
  -5   9  -1    6.67    0.62 
  -5   9  -1    5.86    0.56 
   5   9   1    5.04    0.50 
   6  -9   1    1.29    0.33 
  -6  -9  -1    1.16    0.32 
   6  -9   1    0.99    0.36 
  -6   9  -1    1.25    0.36 
   6   9   1    1.87    0.36 
  -6   9  -1    1.35    0.36 
   6   9   1    1.21    0.35 
   7  -9   1    8.50    0.77 
  -7  -9  -1    7.96    0.63 
   7  -9   1    6.66    0.63 
   7   9   1    6.91    0.66 
   7   9   1    8.25    0.66 
  -7   9  -1    6.96    0.69 
  -7   9  -1    7.52    0.73 
  -8  -9  -1    3.01    0.47 
  -8  -9  -1    2.36    0.47 
   8  -9   1    3.23    0.55 
   8  -9   1    3.88    0.54 
   8   9   1    3.68    0.55 
  -8   9  -1    2.68    0.52 
   8   9   1    2.36    0.42 
  -8   9  -1    2.16    0.50 
  -9  -9  -1    6.77    0.71 
   9  -9   1    7.93    0.81 
   9  -9   1    8.52    0.78 
  -9  -9  -1    8.92    0.75 
   9   9   1    9.35    0.83 
   9   9   1    7.32    0.67 
  -9   9  -1    8.59    0.90 
  -9   9  -1    7.64    0.82 
 -10  -9  -1    8.97    0.79 
  10  -9   1    7.92    0.79 
  10  -9   1   10.45    0.98 
 -10  -9  -1    8.67    0.80 
  10   9   1    8.14    0.80 
  10   9   1   10.04    0.79 
 -10   9  -1    9.57    0.98 
 -10   9  -1   10.37    1.01 
 -11  -9  -1    1.93    0.54 
  11  -9   1    2.11    0.58 
 -11  -9  -1    1.74    0.49 
  11  -9   1    2.12    0.63 
  11   9   1    0.88    0.42 
 -11   9  -1    1.72    0.64 
 -11   9  -1    2.29    0.65 
  11   9   1    1.51    0.53 
 -12  -9  -1    6.42    0.78 
  12  -9   1    6.47    0.81 
  12  -9   1    6.40    0.88 
 -12  -9  -1    7.00    0.81 
 -12   9  -1    6.04    0.87 
  12   9   1    6.09    0.78 
  12   9   1    6.08    0.71 
 -12   9  -1    8.09    1.04 
  13  -9   1    0.69    0.62 
  13  -9   1    0.46    0.62 
 -13  -9  -1    1.04    0.55 
 -13  -9  -1    1.65    0.60 
 -13   9  -1    1.35    0.73 
 -13   9  -1    1.13    0.63 
  13   9   1    1.73    0.52 
  13   9   1    2.04    0.63 
  14  -9   1    0.91    0.65 
 -14  -9  -1    1.07    0.66 
  14  -9   1    0.39    0.64 
 -14  -9  -1    1.23    0.58 
  14   9   1    0.67    0.61 
 -14   9  -1    1.00    0.69 
  14   9   1    1.22    0.61 
 -14   9  -1   -0.23    0.65 
  14 -10  -1   23.69    1.66 
 -14 -10   1   23.70    1.55 
  14 -10  -1   21.17    1.70 
 -14 -10   1   25.42    1.56 
 -14  10   1   19.38    1.62 
 -14  10   1   20.51    1.75 
  14  10  -1   25.55    1.61 
  14  10  -1   21.73    1.49 
 -13 -10   1    0.19    0.53 
  13 -10  -1   -0.36    0.49 
  13 -10  -1   -0.16    0.54 
 -13 -10   1    0.98    0.55 
 -13  10   1    0.13    0.64 
  13  10  -1    0.21    0.53 
 -13  10   1   -0.12    0.63 
  13  10  -1    0.12    0.51 
 -12 -10   1   82.05    3.35 
  12 -10  -1   81.22    3.62 
 -12 -10   1   80.78    3.38 
  12 -10  -1   81.07    3.45 
  12  10  -1   74.77    3.30 
  12  10  -1   88.67    3.47 
 -12  10   1   86.69    3.62 
 -12  10   1   82.17    3.65 
 -11 -10   1    8.52    0.82 
 -11 -10   1    9.08    0.87 
  11 -10  -1    8.88    1.00 
  11 -10  -1    8.64    0.93 
  11  10  -1    8.89    0.88 
 -11  10   1    9.42    0.99 
 -11  10   1    9.25    1.07 
  11  10  -1    8.28    0.79 
 -10 -10   1  105.56    4.00 
  10 -10  -1   99.15    4.07 
  10 -10  -1  104.00    4.23 
 -10 -10   1  110.54    4.10 
 -10  10   1  100.10    4.19 
 -10  10   1  106.12    4.24 
  10  10  -1  106.94    4.10 
  10  10  -1   98.53    3.98 
   9 -10  -1   33.24    1.72 
   9 -10  -1   29.63    1.55 
  -9 -10   1   31.66    1.58 
  -9 -10   1   30.76    1.51 
  -9  10   1   33.33    1.73 
   9  10  -1   33.15    1.59 
   9  10  -1   30.07    1.49 
  -9  10   1   32.92    1.66 
  -8 -10   1  104.61    4.06 
   8 -10  -1  106.40    4.15 
   8 -10  -1  112.34    4.27 
   8  10  -1  112.31    4.19 
   8  10  -1  107.28    4.10 
  -8  10   1  108.05    4.25 
  -8  10   1  109.08    4.23 
  -7 -10   1    4.79    0.53 
   7 -10  -1    5.82    0.61 
   7  10  -1    4.47    0.55 
   7  10  -1    4.59    0.53 
  -7  10   1    5.82    0.66 
  -7  10   1    5.10    0.65 
  -6 -10   1   25.41    1.18 
   6 -10  -1   24.07    1.19 
   6  10  -1   24.00    1.16 
  -6  10   1   23.84    1.25 
  -6  10   1   24.61    1.28 
   6  10  -1   20.81    1.17 
  -5 -10   1    2.16    0.38 
   5 -10  -1    2.54    0.38 
  -5  10   1    2.45    0.42 
  -5  10   1    3.14    0.46 
   5  10  -1    3.11    0.41 
   5  10  -1    3.25    0.43 
   4 -10  -1    5.96    0.35 
   4 -10  -1    5.25    0.51 
  -4 -10   1    4.91    0.48 
   4  10  -1    4.96    0.51 
  -4  10   1    5.61    0.58 
  -4  10   1    6.03    0.62 
   4  10  -1    5.49    0.52 
  -4  10   1    6.06    0.57 
  -3 -10   1   48.75    1.96 
   3 -10  -1   48.46    1.99 
  -3  10   1   47.67    2.00 
  -3  10   1   50.95    2.02 
   3  10  -1   50.38    2.02 
   3  10  -1   52.36    2.02 
  -3  10   1   47.06    2.02 
   2 -10  -1  150.74    5.43 
  -2 -10   1  157.29    5.43 
  -2  10   1  149.46    5.48 
   2  10  -1  150.79    5.46 
   2  10  -1  146.85    5.44 
  -2  10   1  146.84    5.45 
  -2  10   1  151.05    5.46 
  -1 -10   1  253.32    9.01 
   1 -10  -1  245.19    9.01 
  -1  10   1  258.34    9.07 
   1  10  -1  265.11    9.06 
   1  10  -1  254.50    9.04 
  -1  10   1  255.72    9.04 
   0 -10  -1  198.12    7.02 
   0 -10   1  196.46    7.02 
   0  10  -1  192.86    7.05 
   0  10   1  194.42    7.03 
   0  10   1  198.01    7.06 
   0  10  -1  202.64    7.05 
   1 -10   1  181.26    6.44 
  -1 -10  -1  178.64    6.42 
   1  10   1  178.39    6.44 
   1  10   1  178.10    6.46 
  -1  10  -1  179.71    6.46 
  -1  10  -1  182.53    6.48 
   2 -10   1  153.86    5.64 
  -2 -10  -1  159.07    5.63 
  -2  10  -1  154.72    5.67 
   2  10   1  154.34    5.65 
  -2  10  -1  164.24    5.71 
   2  10   1  152.95    5.66 
   3 -10   1   16.57    0.89 
  -3 -10  -1   15.75    0.86 
   3  10   1   17.10    0.92 
  -3  10  -1   18.35    0.96 
   3  10   1   16.32    0.89 
  -3  10  -1   16.29    0.90 
   4 -10   1  112.91    4.20 
   4 -10   1  119.05    4.43 
  -4 -10  -1  122.58    4.40 
   4  10   1  120.19    4.42 
  -4  10  -1  124.37    4.50 
  -4  10  -1  121.77    4.47 
   4  10   1  121.07    4.46 
   5 -10   1   15.72    0.89 
  -5 -10  -1   13.66    0.81 
  -5  10  -1   14.26    0.93 
   5  10   1   15.16    0.91 
   5  10   1   15.20    0.86 
  -5  10  -1   13.99    0.88 
   6 -10   1   17.09    0.93 
  -6 -10  -1   15.70    0.89 
  -6  10  -1   15.38    0.99 
   6  10   1   14.47    0.90 
  -6  10  -1   16.63    1.03 
   6  10   1   15.07    0.93 
   7 -10   1   39.12    1.81 
  -7 -10  -1   42.65    1.78 
  -7  10  -1   42.45    1.95 
   7  10   1   39.39    1.77 
  -7  10  -1   42.25    1.90 
   7  10   1   42.60    1.88 
  -8 -10  -1    0.45    0.34 
   8 -10   1    0.21    0.45 
   8 -10   1    0.49    0.36 
  -8  10  -1    0.68    0.41 
  -8  10  -1    1.04    0.47 
   8  10   1    0.12    0.42 
   8  10   1    0.49    0.33 
   9 -10   1   93.41    3.67 
  -9 -10  -1   87.78    3.52 
  -9 -10  -1   90.64    3.47 
   9 -10   1   86.62    3.52 
   9  10   1   83.52    3.43 
  -9  10  -1   89.88    3.66 
  -9  10  -1   83.97    3.61 
   9  10   1   93.21    3.58 
 -10 -10  -1   14.57    0.99 
  10 -10   1   15.60    1.22 
  10 -10   1   14.55    1.05 
 -10 -10  -1   12.62    1.00 
 -10  10  -1   14.56    1.23 
  10  10   1   14.81    0.97 
  10  10   1   15.97    1.08 
 -10  10  -1   16.14    1.19 
 -11 -10  -1   85.84    3.41 
  11 -10   1   86.57    3.63 
  11 -10   1   76.64    3.41 
 -11 -10  -1   85.28    3.36 
  11  10   1   79.99    3.33 
  11  10   1   91.12    3.49 
 -11  10  -1   79.01    3.59 
 -11  10  -1   83.07    3.60 
  12 -10   1   -0.04    0.53 
 -12 -10  -1    0.12    0.50 
 -12 -10  -1    0.23    0.49 
  12 -10   1    0.32    0.58 
 -12  10  -1    0.72    0.66 
  12  10   1    0.13    0.49 
 -12  10  -1   -0.05    0.54 
  12  10   1    0.66    0.50 
 -13 -10  -1   49.23    2.34 
  13 -10   1   47.63    2.40 
  13 -10   1   48.45    2.57 
 -13 -10  -1   47.53    2.28 
  13  10   1   52.71    2.43 
  13  10   1   49.48    2.30 
 -13  10  -1   49.56    2.61 
 -13  10  -1   42.47    2.50 
 -14 -10  -1    0.99    0.61 
  14 -10   1    0.08    0.64 
 -14 -10  -1    0.28    0.55 
  14 -10   1   -0.71    0.62 
 -14  10  -1    0.99    0.76 
 -14  10  -1    0.46    0.73 
  14  10   1    0.19    0.50 
  14  10   1    1.06    0.61 
 -14 -11   1    9.00    1.01 
 -14 -11   1   10.30    1.05 
  14 -11  -1   10.37    1.29 
  14 -11  -1    8.29    1.05 
 -14  11   1    9.16    1.28 
  14  11  -1   10.97    1.12 
  14  11  -1    9.14    0.99 
 -14  11   1    9.48    1.25 
  13 -11  -1   18.81    1.45 
  13 -11  -1   17.48    1.53 
 -13 -11   1   19.16    1.34 
 -13 -11   1   17.61    1.29 
  13  11  -1   19.70    1.38 
 -13  11   1   14.57    1.46 
  13  11  -1   16.17    1.21 
 -13  11   1   18.48    1.59 
  12 -11  -1    9.66    1.03 
 -12 -11   1    8.79    0.89 
  12 -11  -1   10.76    1.21 
 -12 -11   1   10.49    0.94 
  12  11  -1    9.23    0.93 
  12  11  -1    9.65    0.95 
 -12  11   1    9.94    1.13 
 -12  11   1   12.09    1.27 
 -11 -11   1   44.28    2.12 
 -11 -11   1   42.04    2.01 
  11 -11  -1   47.14    2.35 
  11 -11  -1   44.97    2.20 
 -11  11   1   44.98    2.34 
  11  11  -1   49.03    2.19 
 -11  11   1   45.14    2.26 
  11  11  -1   42.17    2.02 
  10 -11  -1    7.40    0.80 
  10 -11  -1    8.21    0.93 
 -10 -11   1    6.91    0.74 
 -10 -11   1    6.65    0.74 
 -10  11   1    7.06    0.93 
  10  11  -1    6.32    0.75 
  10  11  -1    8.22    0.80 
 -10  11   1    5.82    0.80 
   9 -11  -1   99.36    3.88 
   9 -11  -1   97.30    3.95 
  -9 -11   1   93.56    3.73 
  -9  11   1   99.99    3.99 
   9  11  -1   92.74    3.75 
  -9  11   1  100.40    3.96 
   9  11  -1  100.07    3.88 
  -8 -11   1   -0.12    0.36 
   8 -11  -1   -0.06    0.39 
  -8  11   1    0.36    0.45 
   8  11  -1    0.19    0.37 
   8  11  -1    0.13    0.35 
  -8  11   1   -0.20    0.43 
  -7 -11   1  125.01    4.54 
   7 -11  -1  124.56    4.60 
  -7  11   1  118.53    4.67 
  -7  11   1  119.36    4.65 
   7  11  -1  116.56    4.58 
   7  11  -1  124.95    4.57 
   6 -11  -1   10.35    0.80 
  -6 -11   1   10.46    0.76 
   6  11  -1   10.60    0.79 
   6  11  -1   11.78    0.85 
  -6  11   1   10.63    0.80 
  -6  11   1    9.84    0.81 
   5 -11  -1  117.02    4.44 
  -5 -11   1  120.06    4.40 
   5  11  -1  123.05    4.47 
  -5  11   1  116.99    4.51 
   5  11  -1  116.28    4.43 
  -5  11   1  121.39    4.49 
  -4 -11   1    5.52    0.52 
   4 -11  -1    5.25    0.54 
   4 -11  -1    7.11    0.41 
   4  11  -1    5.40    0.53 
   4  11  -1    6.48    0.60 
  -4  11   1    5.28    0.59 
  -4  11   1    5.39    0.55 
  -3 -11   1  165.60    5.91 
   3 -11  -1  167.48    5.95 
   3  11  -1  159.39    5.94 
   3  11  -1  163.17    5.95 
  -3  11   1  164.05    5.96 
  -3  11   1  163.54    5.99 
   2 -11  -1    6.63    0.55 
  -2 -11   1    6.72    0.54 
   2  11  -1    6.42    0.58 
   2  11  -1    7.41    0.62 
  -2  11   1    5.86    0.58 
  -2  11   1    5.76    0.61 
  -2  11   1    5.53    0.53 
  -1 -11   1  231.08    8.10 
   1 -11  -1  233.82    8.11 
   1  11  -1  228.84    8.12 
  -1  11   1  230.78    8.16 
   1  11  -1  223.83    8.13 
  -1  11   1  218.23    8.11 
   0 -11  -1   83.26    3.16 
   0 -11   1   82.11    3.15 
   0  11  -1   86.74    3.22 
   0  11   1   83.45    3.19 
   0  11  -1   84.41    3.19 
   0  11   1   81.50    3.17 
   1 -11   1   45.58    1.82 
  -1 -11  -1   42.60    1.78 
  -1  11  -1   43.13    1.85 
   1  11   1   43.57    1.82 
   1  11   1   44.42    1.84 
  -1  11  -1   43.64    1.83 
   2 -11   1   71.04    2.77 
  -2 -11  -1   71.63    2.75 
  -2  11  -1   72.36    2.81 
   2  11   1   70.15    2.77 
   2  11   1   72.85    2.81 
  -2  11  -1   72.54    2.83 
  -3 -11  -1   23.01    1.09 
   3 -11   1   22.32    1.11 
   3  11   1   19.83    1.06 
   3  11   1   23.17    1.12 
  -3  11  -1   22.52    1.14 
  -3  11  -1   20.75    1.15 
  -4 -11  -1   98.23    3.65 
   4 -11   1  100.14    3.69 
   4 -11   1   94.61    3.45 
  -4  11  -1   94.59    3.73 
  -4  11  -1   98.24    3.72 
   4  11   1   96.71    3.67 
   4  11   1   98.94    3.71 
  -5 -11  -1   42.93    1.75 
   5 -11   1   39.67    1.74 
   5  11   1   41.22    1.81 
   5  11   1   39.82    1.74 
  -5  11  -1   38.51    1.82 
  -5  11  -1   38.61    1.79 
  -6 -11  -1  118.28    4.41 
   6 -11   1  119.77    4.46 
  -6  11  -1  114.23    4.52 
  -6  11  -1  119.47    4.52 
   6  11   1  117.84    4.49 
   6  11   1  120.14    4.43 
  -7 -11  -1   20.10    1.09 
   7 -11   1   19.81    1.10 
   7  11   1   17.90    1.09 
   7  11   1   16.27    1.03 
  -7  11  -1   18.02    1.15 
  -7  11  -1   19.76    1.20 
   8 -11   1  108.68    4.35 
  -8 -11  -1  121.03    4.33 
  -8  11  -1  116.26    4.48 
  -8  11  -1  115.04    4.49 
   8  11   1  107.67    4.28 
   8  11   1  114.09    4.40 
   9 -11   1    0.62    0.43 
  -9 -11  -1    0.89    0.43 
  -9 -11  -1    1.26    0.47 
   9 -11   1    0.92    0.50 
  -9  11  -1    0.85    0.49 
  -9  11  -1    1.44    0.57 
   9  11   1    1.33    0.49 
   9  11   1    0.91    0.44 
 -10 -11  -1   62.07    2.65 
  10 -11   1   58.92    2.69 
 -10 -11  -1   65.08    2.73 
  10 -11   1   63.30    2.87 
 -10  11  -1   64.85    2.90 
  10  11   1   62.35    2.64 
 -10  11  -1   58.72    2.85 
  10  11   1   67.64    2.78 
 -11 -11  -1    0.02    0.48 
  11 -11   1    0.35    0.53 
  11 -11   1    0.14    0.51 
 -11 -11  -1    0.34    0.48 
 -11  11  -1   -0.89    0.47 
 -11  11  -1    0.51    0.58 
  11  11   1    0.55    0.49 
  11  11   1    0.52    0.49 
  12 -11   1   24.03    1.68 
  12 -11   1   19.51    1.42 
 -12 -11  -1   22.57    1.39 
 -12 -11  -1   23.63    1.44 
 -12  11  -1   20.18    1.63 
 -12  11  -1   22.85    1.68 
  12  11   1   26.81    1.56 
  12  11   1   21.90    1.33 
  13 -11   1   -0.63    0.50 
  13 -11   1    0.33    0.61 
 -13 -11  -1    0.55    0.60 
 -13 -11  -1    0.07    0.50 
  13  11   1    0.84    0.55 
  13  11   1    0.77    0.59 
 -13  11  -1    0.39    0.70 
 -13  11  -1    0.31    0.64 
 -13 -12   1    5.05    0.74 
 -13 -12   1    4.10    0.74 
  13 -12  -1    4.91    0.97 
  13 -12  -1    4.19    0.81 
 -13  12   1    4.66    1.00 
 -13  12   1    3.76    0.88 
  13  12  -1    6.71    0.93 
  13  12  -1    3.87    0.74 
 -12 -12   1    4.59    0.73 
  12 -12  -1    5.77    0.95 
  12 -12  -1    7.07    0.92 
 -12 -12   1    7.39    0.84 
 -12  12   1    6.48    0.97 
  12  12  -1    5.79    0.76 
 -12  12   1    7.64    1.06 
  12  12  -1    6.80    0.82 
  11 -12  -1   -0.22    0.52 
 -11 -12   1    0.55    0.49 
 -11 -12   1    0.08    0.46 
  11  12  -1   -0.45    0.40 
 -11  12   1   -0.50    0.47 
  11  12  -1    0.69    0.53 
 -11  12   1   -0.04    0.59 
  10 -12  -1   -0.04    0.43 
 -10 -12   1    0.46    0.45 
 -10 -12   1   -0.04    0.42 
  10  12  -1    0.72    0.46 
 -10  12   1   -0.26    0.45 
 -10  12   1    0.30    0.55 
  10  12  -1    1.02    0.48 
   9 -12  -1    4.71    0.72 
  -9 -12   1    5.25    0.65 
   9  12  -1    7.68    0.83 
  -9  12   1    6.00    0.79 
   9  12  -1    5.02    0.63 
  -9  12   1    6.03    0.81 
   8 -12  -1    9.12    0.85 
  -8 -12   1   10.44    0.85 
   8  12  -1    9.29    0.84 
   8  12  -1    8.69    0.78 
  -8  12   1    9.03    0.95 
  -8  12   1   12.11    1.01 
   7 -12  -1    5.63    0.64 
  -7 -12   1    6.18    0.65 
  -7  12   1    5.62    0.70 
   7  12  -1    7.66    0.76 
   7  12  -1    5.03    0.60 
  -7  12   1    6.28    0.73 
  -6 -12   1    3.63    0.50 
   6 -12  -1    2.86    0.52 
  -6  12   1    2.95    0.51 
  -6  12   1    3.73    0.58 
   6  12  -1    3.49    0.51 
   6  12  -1    4.36    0.57 
   5 -12  -1    1.38    0.17 
  -5 -12   1    1.32    0.35 
   5 -12  -1    1.27    0.37 
  -5  12   1    1.11    0.44 
  -5  12   1    0.96    0.37 
   5  12  -1    1.28    0.37 
   5  12  -1    0.96    0.38 
  -4 -12   1   15.10    0.88 
   4 -12  -1   15.18    0.71 
   4 -12  -1   13.60    0.89 
   4  12  -1   14.11    0.92 
  -4  12   1   13.41    0.88 
  -4  12   1   13.58    0.97 
   4  12  -1   15.18    0.89 
   3 -12  -1    6.63    0.59 
  -3 -12   1    5.98    0.57 
   3  12  -1    7.79    0.64 
  -3  12   1    7.49    0.70 
   3  12  -1    7.43    0.66 
  -3  12   1    6.13    0.62 
  -2 -12   1   12.25    0.79 
   2 -12  -1   10.31    0.73 
  -2  12   1   12.25    0.84 
   2  12  -1   13.28    0.84 
  -2  12   1   11.03    0.80 
   2  12  -1   12.01    0.81 
  -1 -12   1   23.86    1.15 
   1 -12  -1   23.46    1.17 
   1  12  -1   24.10    1.20 
  -1  12   1   24.23    1.21 
   1  12  -1   24.14    1.20 
  -1  12   1   24.34    1.20 
   0 -12  -1    0.14    0.26 
   0 -12   1    0.09    0.25 
   0  12  -1   -0.07    0.26 
   0  12  -1    0.44    0.32 
   0  12   1    0.22    0.30 
   0  12   1    0.05    0.31 
   1 -12   1    2.04    0.37 
  -1 -12  -1    1.90    0.40 
  -1  12  -1    2.26    0.41 
   1  12   1    2.59    0.43 
   1  12   1    2.09    0.39 
  -1  12  -1    2.19    0.39 
   2 -12   1   37.27    1.65 
  -2 -12  -1   39.20    1.65 
  -2  12  -1   39.44    1.74 
   2  12   1   38.08    1.70 
  -2  12  -1   38.67    1.70 
   2  12   1   37.64    1.66 
   3 -12   1    1.17    0.34 
  -3 -12  -1    2.37    0.40 
  -3  12  -1    1.69    0.44 
   3  12   1    1.81    0.39 
  -3  12  -1    2.80    0.47 
   3  12   1    2.15    0.41 
  -4 -12  -1   -0.26    0.26 
   4 -12   1    0.25    0.33 
   4  12   1    0.51    0.33 
  -4  12  -1   -0.02    0.33 
   4  12   1    0.06    0.28 
  -4  12  -1    0.19    0.34 
  -5 -12  -1    6.30    0.63 
   5 -12   1    6.08    0.63 
  -5  12  -1    4.37    0.59 
  -5  12  -1    4.43    0.58 
   5  12   1    5.77    0.60 
   5  12   1    6.45    0.66 
  -6 -12  -1    5.43    0.59 
   6 -12   1    6.01    0.66 
   6  12   1    5.55    0.65 
  -6  12  -1    5.42    0.66 
  -6  12  -1    5.40    0.66 
   6  12   1    4.97    0.57 
   7 -12   1   23.48    1.34 
  -7 -12  -1   25.64    1.32 
   7  12   1   24.32    1.26 
   7  12   1   25.07    1.39 
  -7  12  -1   25.87    1.43 
  -7  12  -1   26.09    1.41 
   8 -12   1    2.48    0.52 
  -8 -12  -1    2.16    0.51 
   8  12   1    2.11    0.50 
   8  12   1    2.37    0.54 
  -8  12  -1    3.53    0.62 
  -8  12  -1    2.56    0.58 
  -9 -12  -1    4.88    0.65 
  -9 -12  -1    3.29    0.59 
   9 -12   1    3.08    0.62 
   9  12   1    4.66    0.69 
  -9  12  -1    5.59    0.82 
  -9  12  -1    4.76    0.78 
   9  12   1    4.40    0.61 
 -10 -12  -1    1.59    0.55 
 -10 -12  -1    1.50    0.53 
  10 -12   1    2.65    0.64 
 -10  12  -1    1.47    0.66 
 -10  12  -1    2.31    0.69 
  10  12   1    2.01    0.58 
  10  12   1    1.99    0.56 
 -11 -12  -1    5.53    0.75 
 -11 -12  -1    4.15    0.72 
  11 -12   1    4.53    0.73 
 -11  12  -1    4.76    0.89 
  11  12   1    4.34    0.70 
  11  12   1    4.99    0.73 
 -11  12  -1    5.36    0.91 
  12 -12   1    0.45    0.62 
  12 -12   1    0.28    0.61 
 -12 -12  -1    0.07    0.49 
 -12 -12  -1    0.44    0.53 
 -12  12  -1   -0.07    0.60 
 -12  12  -1   -0.59    0.60 
  12  12   1   -0.26    0.54 
  12  12   1    0.20    0.47 
 -13 -12  -1    0.36    0.53 
 -13 -12  -1    0.95    0.63 
  13 -12   1    0.44    0.66 
  13 -12   1   -1.08    0.50 
  13  12   1    0.91    0.59 
 -13  12  -1    0.24    0.73 
  13  12   1   -0.05    0.53 
 -13  12  -1    0.35    0.74 
  13 -13  -1   12.91    1.29 
 -13 -13   1   16.67    1.30 
 -13 -13   1   15.88    1.30 
 -13  13   1   13.60    1.43 
  13  13  -1   17.35    1.36 
 -13  13   1   15.51    1.59 
  13  13  -1   14.25    1.18 
  12 -13  -1    4.56    0.86 
 -12 -13   1    5.19    0.73 
 -12 -13   1    5.95    0.82 
 -12  13   1    7.04    1.08 
 -12  13   1    4.36    0.87 
  12  13  -1    4.73    0.77 
  12  13  -1    5.96    0.87 
 -11 -13   1   15.76    1.13 
  11 -13  -1   13.86    1.26 
 -11 -13   1   15.96    1.26 
 -11  13   1   17.14    1.49 
  11  13  -1   19.38    1.33 
 -11  13   1   17.45    1.48 
  11  13  -1   16.54    1.23 
 -10 -13   1    1.66    0.53 
  10 -13  -1    1.98    0.62 
 -10 -13   1    1.82    0.58 
  10  13  -1    1.86    0.56 
 -10  13   1    1.27    0.62 
  10  13  -1    3.04    0.67 
 -10  13   1    1.38    0.64 
  -9 -13   1   21.86    1.27 
   9 -13  -1   22.55    1.37 
   9  13  -1   24.21    1.35 
  -9  13   1   23.52    1.55 
   9  13  -1   23.60    1.37 
  -9  13   1   23.96    1.51 
  -8 -13   1    0.39    0.39 
   8 -13  -1   -0.02    0.45 
   8  13  -1    0.09    0.39 
  -8  13   1   -0.59    0.45 
   8  13  -1    0.10    0.41 
  -8  13   1   -0.03    0.47 
  -7 -13   1   77.18    3.06 
   7 -13  -1   80.43    3.15 
   7  13  -1   74.73    3.06 
  -7  13   1   77.69    3.23 
   7  13  -1   75.87    3.14 
  -7  13   1   73.25    3.14 
  -6 -13   1    2.63    0.50 
   6 -13  -1    3.31    0.53 
   6  13  -1    2.92    0.54 
  -6  13   1    1.92    0.52 
   6  13  -1    2.42    0.47 
  -6  13   1    2.83    0.56 
  -5 -13   1  161.24    5.89 
   5 -13  -1  162.48    5.94 
   5  13  -1  156.54    5.94 
  -5  13   1  164.97    6.03 
  -5  13   1  158.41    5.97 
   5  13  -1  161.22    5.93 
   4 -13  -1    5.49    0.60 
  -4 -13   1    5.95    0.58 
   4  13  -1    5.76    0.61 
  -4  13   1    5.51    0.63 
  -4  13   1    5.98    0.65 
   4  13  -1    7.10    0.67 
  -3 -13   1  133.99    4.95 
   3 -13  -1  138.02    5.00 
   3  13  -1  136.12    5.01 
  -3  13   1  132.42    5.01 
   3  13  -1  130.78    4.99 
  -3  13   1  133.88    5.05 
   2 -13  -1    0.83    0.36 
  -2 -13   1    1.69    0.40 
  -2  13   1    1.15    0.40 
   2  13  -1    0.90    0.36 
  -2  13   1    1.40    0.42 
   2  13  -1    1.40    0.41 
   1 -13  -1   52.35    2.23 
  -1 -13   1   53.05    2.21 
   1  13  -1   53.48    2.27 
  -1  13   1   58.19    2.29 
   1  13  -1   56.52    2.29 
  -1  13   1   54.74    2.30 
   0 -13   1    0.60    0.34 
   0 -13  -1    0.47    0.33 
   0  13   1    0.88    0.33 
   0  13  -1    1.06    0.39 
   0  13   1    1.40    0.37 
   0  13  -1    0.97    0.35 
   1 -13   1   13.52    0.88 
  -1 -13  -1   13.28    0.83 
   1  13   1   15.02    0.91 
  -1  13  -1   14.24    0.89 
  -1  13  -1   14.16    0.94 
   1  13   1   12.77    0.91 
  -2 -13  -1   34.30    1.58 
   2 -13   1   36.42    1.64 
   2  13   1   35.91    1.66 
  -2  13  -1   37.35    1.70 
   2  13   1   35.90    1.64 
  -2  13  -1   36.14    1.66 
  -3 -13  -1    6.46    0.62 
   3 -13   1    5.50    0.58 
  -3  13  -1    5.69    0.63 
   3  13   1    6.42    0.62 
  -3  13  -1    7.35    0.72 
   3  13   1    6.95    0.66 
  -4 -13  -1  163.63    5.99 
   4 -13   1  168.44    6.04 
   4  13   1  163.68    6.06 
  -4  13  -1  167.11    6.09 
  -4  13  -1  165.33    6.11 
   4  13   1  156.91    6.00 
   5 -13   1    5.83    0.66 
  -5 -13  -1    5.70    0.60 
   5  13   1    5.55    0.59 
   5  13   1    5.07    0.61 
  -5  13  -1    6.33    0.71 
  -5  13  -1    5.47    0.68 
   6 -13   1   93.01    3.71 
  -6 -13  -1   96.48    3.68 
   6  13   1   93.60    3.75 
  -6  13  -1   98.76    3.83 
   6  13   1   93.34    3.67 
  -6  13  -1   94.66    3.79 
  -7 -13  -1   13.48    0.99 
   7 -13   1   15.55    1.02 
  -7  13  -1   14.77    1.15 
   7  13   1   13.31    0.99 
  -7  13  -1   13.99    1.11 
   7  13   1   12.91    0.92 
  -8 -13  -1   64.37    2.71 
   8 -13   1   67.34    2.83 
   8  13   1   61.88    2.69 
   8  13   1   68.76    2.85 
  -8  13  -1   65.39    2.93 
  -8  13  -1   69.79    2.94 
  -9 -13  -1   17.51    1.11 
   9 -13   1   16.18    1.22 
  -9  13  -1   18.38    1.37 
   9  13   1   17.11    1.26 
  -9  13  -1   16.98    1.34 
   9  13   1   16.86    1.14 
 -10 -13  -1   29.54    1.57 
  10 -13   1   26.14    1.59 
 -10 -13  -1   29.75    1.64 
 -10  13  -1   28.26    1.75 
  10  13   1   30.63    1.68 
  10  13   1   27.19    1.50 
 -10  13  -1   31.18    1.84 
 -11 -13  -1    2.60    0.67 
  11 -13   1    2.00    0.67 
 -11 -13  -1    2.60    0.67 
 -11  13  -1    1.27    0.71 
  11  13   1    2.20    0.67 
 -11  13  -1    1.96    0.71 
  11  13   1    1.31    0.51 
 -12 -13  -1   17.81    1.34 
 -12 -13  -1   19.37    1.36 
  12 -13   1   17.45    1.46 
 -12  13  -1   15.74    1.50 
  12  13   1   18.91    1.33 
 -12  13  -1   15.26    1.47 
  12  13   1   18.58    1.32 
 -12 -14   1   31.05    1.72 
  12 -14  -1   26.64    1.84 
 -12 -14   1   28.73    1.75 
 -12  14   1   32.77    2.11 
  12  14  -1   31.44    1.83 
 -12  14   1   30.44    2.00 
  12  14  -1   31.70    1.74 
 -11 -14   1    2.12    0.63 
 -11 -14   1    3.90    0.69 
  11 -14  -1    2.42    0.66 
  11  14  -1    1.05    0.62 
 -11  14   1    3.15    0.77 
  11  14  -1    4.54    0.73 
 -11  14   1    2.38    0.74 
 -10 -14   1   36.20    1.95 
 -10 -14   1   37.77    1.90 
  10 -14  -1   38.83    2.02 
 -10  14   1   40.19    2.15 
  10  14  -1   42.40    2.07 
 -10  14   1   40.57    2.22 
  10  14  -1   41.15    1.94 
   9 -14  -1    1.38    0.59 
  -9 -14   1    0.59    0.45 
  -9  14   1    1.06    0.54 
   9  14  -1    0.84    0.47 
   9  14  -1    1.41    0.48 
  -9  14   1    1.58    0.60 
   8 -14  -1   66.45    2.83 
  -8 -14   1   66.13    2.75 
   8  14  -1   63.92    2.82 
   8  14  -1   68.13    2.76 
  -8  14   1   62.55    2.88 
  -8  14   1   68.72    2.98 
  -7 -14   1    2.71    0.51 
   7 -14  -1    1.64    0.50 
   7  14  -1    2.42    0.51 
  -7  14   1    2.97    0.62 
  -7  14   1    2.94    0.60 
   7  14  -1    1.58    0.49 
  -6 -14   1   88.87    3.44 
   6 -14  -1   85.16    3.46 
   6  14  -1   88.35    3.51 
  -6  14   1   83.57    3.51 
   6  14  -1   85.56    3.45 
  -6  14   1   91.39    3.60 
   5 -14  -1    4.04    0.57 
  -5 -14   1    4.35    0.56 
   5  14  -1    4.82    0.65 
   5  14  -1    4.26    0.58 
  -5  14   1    5.48    0.73 
  -5  14   1    4.51    0.62 
  -4 -14   1   94.30    3.68 
   4 -14  -1   96.00    3.74 
  -4  14   1   99.74    3.83 
   4  14  -1   94.49    3.74 
  -4  14   1   92.14    3.74 
   4  14  -1   99.94    3.74 
   3 -14  -1   23.89    1.27 
  -3 -14   1   23.36    1.23 
  -3  14   1   21.96    1.24 
  -3  14   1   22.30    1.30 
   3  14  -1   23.15    1.29 
   3  14  -1   24.44    1.29 
   2 -14  -1  121.94    4.59 
  -2 -14   1  121.91    4.57 
   2  14  -1  123.41    4.62 
   2  14  -1  121.90    4.61 
  -2  14   1  122.47    4.65 
  -2  14   1  118.58    4.60 
  -1 -14   1   23.23    1.24 
   1 -14  -1   26.08    1.31 
   1  14  -1   24.71    1.32 
  -1  14   1   26.61    1.31 
   1  14  -1   25.58    1.31 
  -1  14   1   24.91    1.35 
   0 -14  -1   47.67    2.03 
   0 -14   1   46.63    2.04 
   0  14  -1   47.06    2.10 
   0  14   1   50.54    2.12 
   0  14   1   47.06    2.07 
   0  14  -1   47.58    2.06 
   1 -14   1   61.83    2.56 
  -1 -14  -1   61.55    2.54 
   1  14   1   59.29    2.57 
  -1  14  -1   62.50    2.58 
   1  14   1   65.34    2.62 
  -1  14  -1   65.63    2.63 
   2 -14   1   71.94    2.88 
  -2 -14  -1   68.97    2.83 
  -2  14  -1   73.38    2.92 
   2  14   1   74.29    2.92 
   2  14   1   68.66    2.87 
   3 -14   1  105.31    3.94 
  -3 -14  -1  103.03    3.90 
  -3  14  -1  102.10    4.00 
   3  14   1  101.90    3.96 
  -3  14  -1  103.56    3.97 
   3  14   1   97.33    3.91 
   4 -14   1   40.87    1.89 
  -4 -14  -1   42.18    1.86 
  -4  14  -1   41.60    1.92 
   4  14   1   41.42    1.92 
  -4  14  -1   41.14    1.96 
   4  14   1   40.59    1.87 
  -5 -14  -1   56.14    2.33 
   5 -14   1   54.71    2.38 
  -5  14  -1   57.42    2.45 
  -5  14  -1   57.00    2.46 
   5  14   1   54.06    2.33 
   5  14   1   53.50    2.38 
  -6 -14  -1    7.02    0.70 
   6 -14   1    6.96    0.74 
   6  14   1    6.95    0.75 
  -6  14  -1    8.13    0.87 
   6  14   1    8.57    0.78 
  -6  14  -1    7.55    0.83 
  -7 -14  -1   46.60    2.10 
   7 -14   1   45.31    2.15 
  -7  14  -1   47.15    2.26 
   7  14   1   47.34    2.18 
   7  14   1   46.12    2.09 
  -7  14  -1   47.85    2.22 
   8 -14   1    1.82    0.57 
  -8 -14  -1    1.45    0.47 
   8  14   1    0.40    0.45 
  -8  14  -1    1.29    0.55 
  -8  14  -1    0.90    0.59 
   8  14   1    0.61    0.52 
   9 -14   1   48.28    2.28 
  -9 -14  -1   45.20    2.12 
   9  14   1   47.98    2.16 
  -9  14  -1   49.26    2.36 
   9  14   1   46.45    2.24 
  -9  14  -1   48.01    2.41 
 -10 -14  -1    1.78    0.60 
 -10 -14  -1    1.78    0.60 
  10 -14   1    1.67    0.58 
  10  14   1    1.97    0.64 
  10  14   1    1.95    0.53 
 -10  14  -1    1.33    0.64 
 -10  14  -1    1.46    0.72 
 -11 -14  -1   55.75    2.60 
 -11 -14  -1   54.57    2.53 
  11 -14   1   55.37    2.66 
  11  14   1   59.26    2.65 
 -11  14  -1   53.83    2.81 
 -11  14  -1   56.70    2.84 
  11  14   1   53.26    2.49 
 -12 -14  -1    0.24    0.56 
  12 -14   1    1.01    0.67 
 -12 -14  -1    0.76    0.56 
 -12  14  -1    0.33    0.63 
  12  14   1    0.66    0.63 
  12  14   1   -0.14    0.56 
 -12  14  -1    0.42    0.75 
  11 -15  -1    3.51    0.76 
 -11 -15   1    3.40    0.73 
 -11 -15   1    3.40    0.70 
 -11  15   1    2.80    0.83 
  11  15  -1    3.72    0.77 
  11  15  -1    4.75    0.72 
 -11  15   1    3.28    0.85 
 -10 -15   1   -0.32    0.49 
  10 -15  -1    0.06    0.52 
 -10  15   1    0.20    0.64 
 -10  15   1   -0.63    0.57 
  10  15  -1    0.50    0.56 
  10  15  -1    0.75    0.48 
   9 -15  -1    5.69    0.83 
  -9 -15   1    6.72    0.79 
   9  15  -1    6.39    0.86 
  -9  15   1    6.41    0.92 
  -9  15   1    5.04    0.85 
   9  15  -1    4.50    0.73 
   8 -15  -1    2.96    0.63 
  -8 -15   1    3.11    0.61 
   8  15  -1    4.16    0.68 
  -8  15   1    3.07    0.65 
   8  15  -1    3.69    0.61 
  -8  15   1    3.42    0.75 
  -7 -15   1    0.26    0.45 
   7 -15  -1    0.21    0.44 
   7  15  -1   -0.01    0.40 
   7  15  -1    0.87    0.45 
  -7  15   1   -0.03    0.46 
  -7  15   1   -0.14    0.48 
  -6 -15   1    5.12    0.67 
   6 -15  -1    4.00    0.65 
  -6  15   1    3.84    0.66 
   6  15  -1    4.98    0.70 
  -6  15   1    5.04    0.73 
   6  15  -1    3.28    0.61 
  -5 -15   1    0.21    0.38 
   5 -15  -1    0.21    0.43 
   5  15  -1    0.41    0.39 
  -5  15   1   -0.25    0.41 
   5  15  -1   -0.11    0.38 
  -5  15   1    0.01    0.45 
  -4 -15   1    0.79    0.40 
   4 -15  -1    0.20    0.41 
   4  15  -1    1.46    0.48 
   4  15  -1    0.75    0.44 
  -4  15   1    0.77    0.47 
  -4  15   1    0.52    0.42 
   3 -15  -1    0.96    0.40 
  -3 -15   1    0.70    0.38 
  -3  15   1    0.70    0.46 
  -3  15   1    1.07    0.46 
   3  15  -1    1.03    0.45 
   3  15  -1    0.10    0.41 
  -2 -15   1    5.17    0.60 
   2 -15  -1    6.13    0.67 
  -2  15   1    6.63    0.74 
   2  15  -1    5.25    0.64 
   2  15  -1    5.38    0.65 
  -2  15   1    6.26    0.70 
  -1 -15   1    5.39    0.61 
   1 -15  -1    6.10    0.64 
  -1  15   1    6.83    0.70 
  -1  15   1    6.57    0.69 
   1  15  -1    6.30    0.67 
   1  15  -1    6.80    0.70 
   0 -15   1   12.93    0.89 
   0 -15  -1   11.11    0.87 
   0  15   1   13.68    0.91 
   0  15  -1   14.78    1.00 
   0  15  -1   13.78    1.00 
   0  15   1   12.83    0.94 
   1 -15   1   15.50    1.01 
  -1 -15  -1   14.68    0.96 
   1  15   1   14.84    1.01 
   1  15   1   12.75    1.00 
  -1  15  -1   15.85    1.02 
  -1  15  -1   16.27    1.06 
   2 -15   1    2.69    0.51 
  -2 -15  -1    2.19    0.49 
  -2  15  -1    3.03    0.57 
   2  15   1    3.45    0.58 
   2  15   1    2.97    0.56 
  -2  15  -1    2.34    0.53 
   3 -15   1   24.55    1.33 
  -3 -15  -1   22.93    1.28 
  -3  15  -1   24.07    1.38 
   3  15   1   21.41    1.28 
   3  15   1   23.14    1.34 
  -3  15  -1   24.04    1.31 
  -4 -15  -1    1.28    0.47 
   4 -15   1    1.25    0.48 
   4  15   1    1.59    0.49 
  -4  15  -1    0.91    0.49 
  -4  15  -1    1.63    0.53 
   4  15   1    1.64    0.51 
  -5 -15  -1    0.95    0.48 
   5 -15   1    0.97    0.48 
  -5  15  -1    1.07    0.54 
  -5  15  -1    0.82    0.46 
   5  15   1    1.14    0.48 
   5  15   1    0.80    0.48 
  -6 -15  -1    2.37    0.54 
   6 -15   1    3.05    0.61 
  -6  15  -1    3.84    0.69 
   6  15   1    2.33    0.53 
   6  15   1    1.70    0.54 
  -6  15  -1    3.02    0.62 
   7 -15   1    4.57    0.67 
  -7 -15  -1    5.65    0.72 
  -7  15  -1    4.49    0.71 
  -7  15  -1    5.79    0.85 
   7  15   1    3.40    0.58 
   7  15   1    4.17    0.65 
   8 -15   1    0.03    0.51 
  -8 -15  -1   -0.14    0.48 
  -8  15  -1   -0.19    0.54 
   8  15   1   -0.25    0.46 
  -8  15  -1    0.61    0.58 
   8  15   1   -0.20    0.46 
  -9 -15  -1    2.13    0.57 
   9 -15   1    4.36    0.75 
  -9  15  -1    3.55    0.82 
   9  15   1    2.30    0.58 
  -9  15  -1    2.27    0.68 
   9  15   1    3.08    0.68 
 -10 -15  -1    3.75    0.72 
 -10 -15  -1    4.75    0.79 
  10 -15   1    3.20    0.71 
  10  15   1    4.03    0.79 
 -10  15  -1    2.88    0.76 
  10  15   1    4.22    0.72 
 -10  15  -1    4.20    0.91 
 -11 -15  -1    1.31    0.63 
 -11 -15  -1   -0.19    0.57 
  11 -15   1    0.47    0.62 
  11  15   1   -0.04    0.48 
  11  15   1    1.11    0.63 
 -11  15  -1    0.57    0.70 
 -11  15  -1   -0.17    0.66 
 -11 -16   1    2.56    0.67 
  11 -16  -1    1.54    0.66 
 -11 -16   1    2.45    0.68 
 -11  16   1    2.41    0.82 
  11  16  -1    1.36    0.65 
 -11  16   1    1.57    0.74 
  11  16  -1    1.52    0.66 
  10 -16  -1   34.00    1.96 
 -10 -16   1   36.79    1.89 
 -10  16   1   34.97    2.10 
  10  16  -1   37.48    2.01 
 -10  16   1   39.51    2.21 
  10  16  -1   34.57    1.88 
   9 -16  -1    4.38    0.82 
  -9 -16   1    4.41    0.72 
  -9  16   1    3.88    0.80 
  -9  16   1    4.65    0.87 
   9  16  -1    4.35    0.73 
   9  16  -1    5.24    0.79 
   8 -16  -1   29.59    1.69 
  -8 -16   1   29.04    1.58 
  -8  16   1   28.46    1.67 
   8  16  -1   28.20    1.59 
   8  16  -1   27.68    1.63 
  -8  16   1   27.11    1.77 
   7 -16  -1   -0.29    0.49 
  -7 -16   1    0.61    0.46 
  -7  16   1    0.17    0.51 
   7  16  -1    0.36    0.51 
  -7  16   1    0.94    0.58 
   7  16  -1   -0.37    0.43 
   6 -16  -1   26.68    1.55 
  -6 -16   1   27.43    1.46 
  -6  16   1   28.94    1.67 
   6  16  -1   25.23    1.54 
   6  16  -1   28.21    1.55 
  -6  16   1   28.65    1.56 
   5 -16  -1    3.54    0.65 
  -5 -16   1    3.33    0.57 
  -5  16   1    3.97    0.66 
  -5  16   1    3.08    0.64 
   5  16  -1    4.22    0.65 
   5  16  -1    4.04    0.66 
   4 -16  -1   20.20    1.26 
  -4 -16   1   19.62    1.22 
  -4  16   1   19.70    1.23 
   4  16  -1   21.21    1.29 
  -4  16   1   20.38    1.32 
   4  16  -1   19.81    1.22 
   3 -16  -1   13.03    1.03 
  -3 -16   1   13.32    0.94 
  -3  16   1   12.49    0.97 
  -3  16   1   12.40    1.00 
   3  16  -1   13.83    1.06 
   3  16  -1   14.10    1.07 
   2 -16  -1   27.11    1.48 
  -2 -16   1   28.55    1.47 
  -2  16   1   29.93    1.56 
   2  16  -1   27.58    1.48 
  -2  16   1   28.61    1.52 
   2  16  -1   27.01    1.47 
   1 -16  -1   30.10    1.56 
  -1 -16   1   29.67    1.51 
   1  16  -1   31.10    1.60 
  -1  16   1   31.02    1.62 
  -1  16   1   30.03    1.58 
   1  16  -1   33.37    1.63 
   0 -16  -1   48.00    2.13 
   0 -16   1   48.91    2.11 
   0  16   1   45.65    2.13 
   0  16  -1   49.02    2.17 
   0  16   1   47.56    2.17 
   0  16  -1   46.87    2.17 
   1 -16   1   20.30    1.17 
  -1 -16  -1   20.80    1.17 
   1  16   1   17.90    1.18 
  -1  16  -1   18.93    1.24 
  -1  16  -1   19.93    1.26 
   1  16   1   20.64    1.24 
  -2 -16  -1   70.47    2.93 
   2 -16   1   74.15    2.96 
   2  16   1   70.72    2.95 
   2  16   1   69.63    2.98 
  -2  16  -1   72.79    3.02 
  -2  16  -1   71.20    2.99 
  -3 -16  -1   36.88    1.73 
   3 -16   1   36.65    1.75 
  -3  16  -1   27.69    1.74 
   3  16   1   36.47    1.78 
   3  16   1   36.28    1.74 
  -3  16  -1   36.11    1.79 
   4 -16   1   14.00    1.05 
  -4 -16  -1   12.88    0.94 
   4  16   1   10.51    0.96 
   4  16   1   11.52    0.92 
  -4  16  -1   10.84    1.00 
  -4  16  -1   12.25    1.06 
   5 -16   1   13.20    1.02 
  -5 -16  -1   14.09    1.06 
  -5  16  -1   14.36    1.16 
   5  16   1   13.05    1.09 
   5  16   1   12.60    1.04 
  -5  16  -1   13.77    1.17 
   6 -16   1    7.08    0.80 
  -6 -16  -1    7.34    0.82 
   6  16   1    8.06    0.87 
  -6  16  -1    7.57    0.92 
  -6  16  -1    8.84    1.00 
   6  16   1    8.48    0.85 
  -7 -16  -1   19.51    1.28 
   7 -16   1   18.60    1.32 
   7  16   1   18.29    1.25 
   7  16   1   19.77    1.34 
  -7  16  -1   19.57    1.43 
  -7  16  -1   18.59    1.33 
  -8 -16  -1   -0.47    0.51 
   8 -16   1    0.59    0.51 
  -8  16  -1    0.36    0.60 
   8  16   1    0.29    0.51 
  -8  16  -1    0.20    0.58 
   8  16   1   -0.03    0.48 
  -9 -16  -1   24.89    1.45 
   9 -16   1   22.98    1.52 
   9  16   1   26.06    1.45 
   9  16   1   24.76    1.54 
  -9  16  -1   23.88    1.71 
  -9  16  -1   24.35    1.64 
  10 -16   1    2.30    0.74 
 -10 -16  -1    1.51    0.61 
 -10 -16  -1    2.92    0.64 
  10  16   1    1.68    0.61 
 -10  16  -1    1.56    0.72 
 -10  16  -1    2.98    0.85 
  10  16   1    2.27    0.70 
  10 -17  -1    1.32    0.73 
 -10 -17   1    1.90    0.66 
 -10  17   1    1.87    0.78 
  10  17  -1    1.00    0.58 
 -10  17   1    0.63    0.70 
  10  17  -1    1.80    0.68 
   9 -17  -1   36.30    2.01 
  -9 -17   1   38.16    1.91 
   9  17  -1   33.88    1.95 
  -9  17   1   38.15    2.10 
   9  17  -1   33.24    1.82 
  -9  17   1   36.27    2.14 
  -8 -17   1    1.07    0.53 
   8 -17  -1    1.64    0.67 
   8  17  -1    2.76    0.67 
  -8  17   1    1.65    0.65 
   8  17  -1    1.35    0.59 
  -8  17   1    2.10    0.72 
   7 -17  -1   51.46    2.40 
  -7 -17   1   57.38    2.40 
  -7  17   1   49.39    2.46 
   7  17  -1   49.33    2.37 
  -7  17   1   50.21    2.49 
   7  17  -1   50.98    2.42 
   6 -17  -1    0.61    0.54 
  -6 -17   1    1.11    0.50 
  -6  17   1    0.36    0.56 
  -6  17   1    1.40    0.61 
   6  17  -1    0.55    0.53 
   6  17  -1    0.65    0.53 
  -5 -17   1   54.15    2.41 
   5 -17  -1   51.47    2.45 
  -5  17   1   55.30    2.51 
  -5  17   1   57.60    2.57 
   5  17  -1   49.19    2.38 
   5  17  -1   59.00    2.51 
  -4 -17   1    6.99    0.78 
   4 -17  -1    6.55    0.80 
   4  17  -1    6.36    0.76 
  -4  17   1    7.24    0.84 
   4  17  -1    7.28    0.83 
  -4  17   1    6.90    0.86 
  -3 -17   1   48.68    2.22 
   3 -17  -1   48.25    2.24 
  -3  17   1   49.77    2.28 
   3  17  -1   47.84    2.27 
  -3  17   1   51.42    2.34 
   3  17  -1   49.97    2.25 
  -2 -17   1   22.01    1.31 
   2 -17  -1   22.02    1.34 
  -2  17   1   20.72    1.37 
  -2  17   1   20.27    1.33 
   2  17  -1   22.00    1.32 
   2  17  -1   23.19    1.38 
  -1 -17   1   33.65    1.75 
   1 -17  -1   37.30    1.79 
  -1  17   1   34.56    1.78 
  -1  17   1   35.36    1.82 
   1  17  -1   37.19    1.83 
   1  17  -1   35.07    1.76 
   0 -17   1   18.04    1.12 
   0 -17  -1   18.12    1.19 
   0  17  -1   16.08    1.19 
   0  17  -1   16.59    1.15 
   0  17   1   17.43    1.20 
   0  17   1   16.81    1.21 
  -1 -17  -1   57.92    2.45 
   1 -17   1   54.28    2.43 
   1  17   1   56.89    2.49 
  -1  17  -1   57.95    2.51 
   1  17   1   54.42    2.45 
  -1  17  -1   50.88    2.41 
   2 -17   1   41.86    1.97 
  -2 -17  -1   41.98    1.96 
  -2  17  -1   39.55    1.95 
   2  17   1   39.99    1.97 
  -2  17  -1   41.23    2.02 
   2  17   1   40.92    2.00 
  -3 -17  -1   29.91    1.54 
   3 -17   1   27.88    1.49 
   3  17   1   28.03    1.58 
  -3  17  -1   27.36    1.59 
   3  17   1   27.82    1.53 
  -3  17  -1   24.56    1.56 
   4 -17   1   39.33    1.90 
  -4 -17  -1   40.04    1.91 
   4  17   1   39.33    1.96 
  -4  17  -1   38.27    1.96 
   4  17   1   38.88    1.91 
  -4  17  -1   36.90    1.96 
   5 -17   1   13.77    1.15 
  -5 -17  -1   14.57    1.15 
   5  17   1   15.74    1.21 
   5  17   1   14.64    1.15 
  -5  17  -1   15.22    1.25 
  -5  17  -1   16.26    1.28 
  -6 -17  -1   39.52    1.94 
   6 -17   1   36.42    1.92 
  -6  17  -1   39.88    2.07 
   6  17   1   39.29    1.93 
  -6  17  -1   38.84    2.08 
   6  17   1   39.30    1.97 
   7 -17   1    2.39    0.63 
  -7 -17  -1    2.79    0.66 
  -7  17  -1    3.20    0.78 
   7  17   1    3.16    0.66 
   7  17   1    2.96    0.69 
  -7  17  -1    3.49    0.80 
  -8 -17  -1   29.32    1.67 
   8 -17   1   29.58    1.74 
  -8  17  -1   31.10    1.82 
   8  17   1   27.30    1.69 
  -8  17  -1   28.89    1.77 
   8  17   1   26.71    1.55 
  -9 -17  -1   -0.01    0.50 
   9 -17   1    0.29    0.60 
   9  17   1   -0.07    0.49 
  -9  17  -1    0.06    0.58 
   9  17   1    0.20    0.53 
  -9  17  -1    0.58    0.62 
  -9 -18   1   -0.26    0.56 
   9 -18  -1   -0.46    0.61 
  -9  18   1   -0.26    0.64 
  -9  18   1   -0.13    0.65 
   9  18  -1    0.01    0.51 
   9  18  -1    0.13    0.59 
   8 -18  -1    1.23    0.65 
  -8 -18   1    0.38    0.57 
  -8  18   1    0.36    0.61 
  -8  18   1    0.40    0.65 
   8  18  -1    0.59    0.59 
   8  18  -1    0.62    0.53 
  -7 -18   1    0.71    0.57 
   7 -18  -1    0.45    0.60 
  -7  18   1   -0.21    0.50 
   7  18  -1    0.22    0.56 
  -7  18   1    0.04    0.59 
   7  18  -1    0.24    0.53 
  -6 -18   1   11.25    1.02 
   6 -18  -1   12.16    1.11 
   6  18  -1   10.73    1.05 
  -6  18   1   12.18    1.14 
  -6  18   1   10.93    1.14 
   6  18  -1   11.48    1.11 
  -5 -18   1    0.03    0.51 
   5 -18  -1    0.05    0.54 
  -5  18   1    0.74    0.58 
   5  18  -1   -0.28    0.48 
   5  18  -1    0.36    0.52 
  -5  18   1    0.29    0.58 
   4 -18  -1    9.40    0.96 
  -4 -18   1    9.50    0.94 
   4  18  -1   11.68    1.05 
   4  18  -1    9.76    0.96 
  -4  18   1   10.52    1.01 
  -4  18   1   10.04    1.02 
   3 -18  -1    0.07    0.50 
  -3 -18   1    0.81    0.51 
  -3  18   1    0.19    0.49 
   3  18  -1    0.02    0.48 
   3  18  -1    0.53    0.54 
  -3  18   1    0.25    0.51 
   2 -18  -1    0.76    0.48 
  -2 -18   1    0.71    0.50 
  -2  18   1    0.55    0.52 
   2  18  -1    0.72    0.53 
   2  18  -1    0.62    0.49 
  -2  18   1   -0.25    0.41 
  -1 -18   1    2.31    0.55 
   1 -18  -1    0.97    0.51 
  -1  18   1    2.21    0.61 
  -1  18   1    1.03    0.51 
   1  18  -1    1.40    0.56 
   1  18  -1    0.80    0.57 
   0 -18  -1    0.16    0.44 
   0 -18   1    0.07    0.48 
   0  18   1    0.37    0.48 
   0  18  -1    0.37    0.46 
   0  18   1   -0.27    0.43 
   0  18  -1   -0.05    0.49 
  -1 -18  -1    1.15    0.54 
   1 -18   1    0.41    0.51 
   1  18   1    0.62    0.51 
   1  18   1    0.89    0.54 
  -1  18  -1    0.84    0.56 
  -1  18  -1    0.53    0.47 
  -2 -18  -1    1.38    0.53 
   2 -18   1    0.42    0.52 
  -2  18  -1    1.33    0.53 
   2  18   1    1.21    0.55 
   2  18   1    1.15    0.54 
  -2  18  -1    1.35    0.58 
   3 -18   1    5.35    0.75 
  -3 -18  -1    5.18    0.70 
   3  18   1    6.84    0.86 
   3  18   1    5.49    0.76 
  -3  18  -1    7.09    0.88 
  -3  18  -1    6.45    0.86 
  -4 -18  -1    1.10    0.56 
   4 -18   1   -0.09    0.52 
  -4  18  -1   -0.15    0.54 
   4  18   1    0.23    0.50 
  -4  18  -1    0.39    0.51 
   4  18   1   -0.16    0.49 
  -5 -18  -1   10.09    0.96 
   5 -18   1   10.68    1.07 
   5  18   1   10.71    1.05 
  -5  18  -1   12.63    1.17 
  -5  18  -1   10.48    1.09 
   5  18   1    9.95    0.94 
  -6 -18  -1   -0.51    0.52 
   6 -18   1   -0.48    0.46 
   6  18   1   -0.03    0.53 
  -6  18  -1    0.68    0.56 
  -6  18  -1    0.42    0.57 
   6  18   1    0.34    0.52 
  -7 -18  -1    5.70    0.79 
   7 -18   1    4.57    0.76 
  -7  18  -1    5.52    0.87 
  -7  18  -1    5.06    0.89 
   7  18   1    6.03    0.89 
   7  18   1    5.10    0.79 
  -8 -18  -1    0.52    0.61 
   8 -18   1   -0.13    0.60 
   8  18   1    0.69    0.59 
  -8  18  -1   -0.42    0.64 
  -8  18  -1    0.58    0.68 
   8  18   1    1.06    0.65 
  -7 -19   1   22.82    1.48 
   7 -19  -1   21.69    1.56 
   7  19  -1   18.94    1.37 
   7  19  -1   18.82    1.47 
  -7  19   1   25.72    1.64 
  -7  19   1   21.86    1.63 
   6 -19  -1    1.21    0.66 
  -6 -19   1    1.72    0.65 
  -6  19   1    1.25    0.69 
  -6  19   1    2.06    0.72 
   6  19  -1    2.40    0.64 
   6  19  -1    1.48    0.63 
  -5 -19   1   24.06    1.51 
   5 -19  -1   25.22    1.52 
  -5  19   1   25.82    1.60 
   5  19  -1   23.98    1.54 
  -5  19   1   24.17    1.64 
   5  19  -1   22.15    1.48 
   4 -19  -1    1.30    0.61 
  -4 -19   1    1.85    0.63 
  -4  19   1    1.54    0.63 
   4  19  -1    2.22    0.67 
  -4  19   1    1.52    0.65 
   4  19  -1    1.93    0.59 
   3 -19  -1   31.92    1.74 
  -3 -19   1   28.36    1.66 
  -3  19   1   30.64    1.78 
   3  19  -1   29.92    1.73 
  -3  19   1   31.33    1.75 
   3  19  -1   30.15    1.73 
   2 -19  -1    0.48    0.55 
  -2 -19   1    0.39    0.54 
  -2  19   1    0.26    0.53 
   2  19  -1    1.02    0.59 
   2  19  -1    0.13    0.53 
  -2  19   1    0.54    0.55 
   1 -19  -1   31.25    1.72 
  -1 -19   1   31.07    1.71 
  -1  19   1   30.91    1.69 
   1  19  -1   31.75    1.76 
   1  19  -1   30.90    1.76 
  -1  19   1   31.05    1.76 
   0 -19  -1   12.69    1.06 
   0 -19   1   11.64    1.06 
   0  19  -1   13.43    1.16 
   0  19  -1   12.73    1.08 
   0  19   1   12.67    1.10 
   0  19   1   12.06    1.13 
  -1 -19  -1    7.94    0.86 
   1 -19   1    8.09    0.88 
   1  19   1    9.60    1.00 
  -1  19  -1    8.70    0.98 
   1  19   1    8.05    0.87 
  -1  19  -1    8.06    0.90 
   2 -19   1   30.57    1.70 
  -2 -19  -1   30.94    1.69 
   2  19   1   33.96    1.83 
  -2  19  -1   34.13    1.84 
  -2  19  -1   33.79    1.82 
   2  19   1   30.36    1.70 
   3 -19   1    2.55    0.66 
  -3 -19  -1    2.93    0.68 
  -3  19  -1    3.01    0.67 
  -3  19  -1    2.55    0.71 
   3  19   1    3.40    0.67 
   3  19   1    3.17    0.68 
  -4 -19  -1   15.72    1.23 
   4 -19   1   13.44    1.15 
  -4  19  -1   16.58    1.34 
   4  19   1   15.56    1.23 
   4  19   1   14.73    1.25 
  -4  19  -1   13.78    1.21 
  -5 -19  -1    7.82    0.87 
   5 -19   1    6.59    0.85 
  -5  19  -1    7.58    1.02 
  -5  19  -1    6.71    0.95 
   5  19   1    7.08    0.93 
   5  19   1    7.02    0.88 
  -6 -19  -1   12.85    1.14 
   6 -19   1   16.12    1.32 
  -6  19  -1   18.79    1.45 
  -6  19  -1   13.80    1.28 
   6  19   1   14.89    1.32 
   6  19   1   14.15    1.20 
   7 -19   1    7.69    0.96 
  -7 -19  -1    7.85    0.95 
  -7  19  -1    8.29    1.06 
  -7  19  -1    8.77    1.09 
   7  19   1    9.64    0.99 
   7  19   1    8.48    1.04 
   5 -20  -1    1.35    0.67 
  -5 -20   1    0.91    0.63 
  -5  20   1    0.30    0.62 
   5  20  -1    1.55    0.64 
   5  20  -1    0.47    0.55 
  -5  20   1    0.34    0.59 
   4 -20  -1   26.79    1.68 
  -4 -20   1   24.49    1.54 
  -4  20   1   26.36    1.67 
   4  20  -1   27.03    1.68 
  -4  20   1   28.76    1.77 
   4  20  -1   27.57    1.67 
  -3 -20   1    0.68    0.54 
   3 -20  -1   -0.37    0.56 
  -3  20   1    0.28    0.56 
  -3  20   1    0.53    0.60 
   3  20  -1    0.53    0.62 
   3  20  -1   -0.43    0.54 
   2 -20  -1   46.75    2.24 
  -2 -20   1   43.02    2.16 
   2  20  -1   44.05    2.21 
   2  20  -1   43.11    2.20 
  -2  20   1   41.23    2.17 
  -2  20   1   43.34    2.24 
  -1 -20   1   18.68    1.29 
   1 -20  -1   19.66    1.40 
   1  20  -1   19.55    1.35 
   1  20  -1   17.29    1.38 
  -1  20   1   17.06    1.31 
  -1  20   1   18.35    1.40 
   0 -20   1   31.81    1.78 
   0 -20  -1   31.88    1.79 
   0  20  -1   31.36    1.77 
   0  20  -1   31.58    1.83 
   0  20   1   30.92    1.80 
   0  20   1   31.09    1.82 
  -1 -20  -1   16.13    1.30 
   1 -20   1   15.01    1.25 
   1  20   1   16.88    1.32 
   1  20   1   15.41    1.29 
  -1  20  -1   15.52    1.31 
  -1  20  -1   15.29    1.30 
  -2 -20  -1   11.78    1.09 
   2 -20   1   13.07    1.16 
  -2  20  -1   11.61    1.13 
  -2  20  -1   15.97    1.30 
   2  20   1   14.16    1.23 
   2  20   1   13.35    1.15 
  -3 -20  -1   21.60    1.43 
   3 -20   1   24.57    1.55 
   3  20   1   23.64    1.46 
   3  20   1   24.53    1.58 
  -3  20  -1   21.94    1.57 
  -3  20  -1   22.28    1.51 
  -4 -20  -1    2.28    0.64 
   4 -20   1    2.47    0.70 
   4  20   1    2.75    0.68 
  -4  20  -1    2.59    0.69 
   4  20   1    3.00    0.75 
  -4  20  -1    2.75    0.75 
   5 -20   1   24.56    1.60 
  -5 -20  -1   24.41    1.50 
  -5  20  -1   22.50    1.65 
   5  20   1   21.98    1.58 
  -5  20  -1   22.42    1.63 
   5  20   1   23.67    1.55 
  -2 -21   1    3.19    0.76 
   2 -21  -1    5.26    0.78 
   2  21  -1    2.85    0.75 
  -2  21   1    4.34    0.80 
   2  21  -1    4.55    0.81 
  -2  21   1    4.30    0.85 
  -1 -21   1    0.84    0.66 
   1 -21  -1    1.67    0.67 
   1  21  -1    1.61    0.65 
   1  21  -1    1.61    0.62 
  -1  21   1    1.28    0.64 
  -1  21   1    2.08    0.73 
   0 -21   1    4.42    0.82 
   0 -21  -1    4.28    0.80 
   0  21   1    3.60    0.77 
   0  21   1    4.57    0.84 
   0  21  -1    4.04    0.79 
   0  21  -1    3.88    0.81 
  -1 -21  -1    3.69    0.73 
   1 -21   1    4.11    0.79 
  -1  21  -1    2.97    0.70 
   1  21   1    4.02    0.79 
  -1  21  -1    3.35    0.74 
   1  21   1    3.42    0.78 
   2 -21   1    0.81    0.63 
  -2 -21  -1    0.95    0.65 
   2  21   1    0.96    0.64 
  -2  21  -1    0.67    0.66 
  -2  21  -1    1.67    0.71 
   2  21   1    1.38    0.67 
  17   0  -2    7.21    1.05 
 -17   0   2   10.15    1.20 
  17   0  -2    5.99    1.00 
  16   0  -2   15.42    1.35 
 -16   0   2   16.48    1.44 
  16   0  -2   15.97    1.45 
 -16   0   2   14.65    1.31 
 -15   0   2    1.62    0.69 
  15   0  -2    1.02    0.60 
 -15   0   2    2.07    0.70 
  15   0  -2    0.82    0.60 
 -14   0   2   21.00    1.38 
  14   0  -2   14.32    1.25 
  14   0  -2   15.37    1.22 
 -14   0   2   19.74    1.33 
 -13   0   2   27.41    1.55 
  13   0  -2   22.99    1.48 
 -13   0   2   26.30    1.50 
  13   0  -2   24.47    1.43 
 -12   0   2  134.71    4.90 
  12   0  -2  113.85    4.81 
  12   0  -2  121.60    4.76 
 -12   0   2  134.25    4.85 
  11   0  -2   10.83    0.90 
  11   0  -2   11.48    0.83 
 -11   0   2   12.79    0.91 
  11   0  -2   12.34    0.52 
 -11   0   2   13.58    0.95 
 -10   0   2  538.30   17.94 
  10   0  -2  501.33   17.59 
  10   0  -2  485.84   17.90 
  10   0  -2  496.37   17.84 
 -10   0   2  530.93   17.92 
   9   0  -2   33.79    1.55 
  -9   0   2   35.68    1.56 
   9   0  -2   35.84    1.32 
   9   0  -2   33.87    1.50 
  -9   0   2   36.19    1.58 
  -8   0   2  224.79    8.01 
  -8   0   2  218.90    7.94 
  -8   0   2  226.61    8.03 
   8   0  -2  215.41    8.01 
   8   0  -2  227.45    7.97 
   8   0  -2  234.71    7.82 
  -7   0   2   68.84    2.72 
  -7   0   2   69.21    2.74 
   7   0  -2   69.44    2.69 
  -7   0   2   75.30    2.70 
   7   0  -2   77.35    2.59 
   7   0  -2   72.62    2.75 
   7   0  -2   71.31    2.69 
   6   0  -2   79.32    2.68 
   6   0  -2   73.64    2.75 
  -6   0   2   77.38    2.76 
   6   0  -2   72.64    2.79 
   6   0  -2   73.34    2.75 
  -6   0   2   75.07    2.80 
  -6   0   2   72.16    2.78 
  -5   0   2  127.56    4.49 
   5   0  -2  122.57    4.50 
   5   0  -2  128.70    4.49 
  -5   0   2  121.83    4.52 
   5   0  -2  131.72    4.50 
   5   0  -2  120.48    4.51 
  -5   0   2  128.85    4.53 
   5   0  -2  131.68    4.44 
  -4   0   2  350.12   11.87 
   4   0  -2  350.64   11.89 
   4   0  -2  388.74   12.00 
   4   0  -2  337.15   11.90 
  -4   0   2  353.11   11.90 
   4   0  -2  327.08   11.91 
  -4   0   2  311.80   11.90 
   4   0  -2  332.13   11.89 
  -4   0   2  342.18   11.92 
   3   0  -2  107.62    3.71 
   3   0  -2  103.09    3.71 
  -3   0   2  111.23    3.68 
  -3   0   2   92.09    3.70 
  -3   0   2  110.11    3.70 
   3   0  -2  107.58    3.70 
   3   0  -2   96.50    3.68 
   3   0  -2  114.79    3.70 
  -1   0   2   -0.42    0.00 
  -1   0   2   -0.40    0.02 
   1   0  -2   -0.40    0.03 
   1   0  -2   -0.43    0.01 
  -1   0   2   -0.41    0.01 
  -1   0   2   -0.41    0.01 
  -1   0   2   -0.41    0.03 
   1   0  -2   -0.43    0.01 
  -1   0   2   -0.42    0.01 
   1   0  -2   -0.43    0.02 
   1   0  -2   -0.42    0.01 
   0   0  -2   -1.37    0.01 
   0   0  -2   -1.38    0.01 
   0   0  -2   -1.37    0.01 
   0   0   2   -1.36    0.02 
   0   0  -2   -1.37    0.02 
   0   0  -2   -1.37    0.01 
   0   0   2   -1.38    0.00 
   0   0   2   -1.37    0.01 
   0   0   2   -1.36    0.02 
   1   0   2  397.07   13.79 
   2   0   2  151.10    5.59 
  -2   0  -2  169.71    5.59 
   2   0   2  151.55    5.57 
  -2   0  -2  175.88    5.58 
   2   0   2  136.49    5.57 
   2   0   2  169.67    5.60 
  -2   0  -2  165.06    5.59 
  -3   0  -2  850.61   27.59 
   3   0   2  818.54   27.68 
   3   0   2  827.75   27.51 
   3   0   2  708.55   27.26 
  -3   0  -2  783.66   27.36 
   3   0   2  759.42   27.35 
  -3   0  -2  797.65   27.66 
  -4   0  -2  109.33    3.99 
   4   0   2  104.25    3.97 
   4   0   2  118.38    3.99 
   4   0   2  117.57    3.95 
  -4   0  -2  112.36    3.98 
  -4   0  -2  111.98    3.94 
  -4   0  -2  105.58    3.97 
   5   0   2  386.97   13.58 
  -5   0  -2  375.46   13.57 
   5   0   2  409.34   13.59 
  -5   0  -2  378.75   13.59 
   5   0   2  390.16   13.54 
  -5   0  -2  402.08   13.59 
   6   0   2   60.12    2.36 
  -6   0  -2   60.87    2.39 
   6   0   2   66.54    2.39 
  -6   0  -2   59.98    2.37 
   6   0   2   64.20    2.33 
  -6   0  -2   60.36    2.35 
   7   0   2   26.08    1.17 
   7   0   2   27.83    1.23 
  -7   0  -2   29.79    1.25 
  -7   0  -2   26.71    1.22 
   7   0   2   25.77    1.19 
  -8   0  -2   54.31    2.27 
  -8   0  -2   59.98    2.32 
   8   0   2   57.93    2.29 
   8   0   2   54.82    2.21 
   8   0   2   56.39    2.26 
  -9   0  -2    8.37    0.65 
   9   0   2    5.74    0.60 
   9   0   2    6.16    0.57 
  -9   0  -2    7.00    0.64 
 -10   0  -2  201.87    7.62 
 -10   0  -2  229.29    7.70 
  10   0   2  202.90    7.63 
  10   0   2  206.01    7.55 
 -11   0  -2   62.66    2.66 
  11   0   2   59.33    2.30 
 -11   0  -2   67.70    2.69 
  11   0   2   63.83    2.58 
  11   0   2   60.81    2.65 
 -12   0  -2  161.19    5.86 
  12   0   2  150.46    5.83 
  12   0   2  146.73    5.70 
 -12   0  -2  153.33    5.82 
  13   0   2  107.36    4.47 
 -13   0  -2  126.07    4.68 
  13   0   2  113.88    4.64 
 -13   0  -2  116.82    4.63 
 -14   0  -2   45.02    2.20 
  14   0   2   41.39    2.16 
 -14   0  -2   42.58    2.19 
  14   0   2   38.82    2.00 
  15   0   2   35.33    2.08 
 -15   0  -2   35.11    2.07 
 -15   0  -2   39.20    2.15 
  15   0   2   34.71    1.95 
 -16   0  -2   16.51    1.47 
  16   0   2   12.46    1.34 
  16   0   2   17.05    1.39 
 -16   0  -2   17.32    1.53 
  17  -1  -2   19.86    1.69 
 -17  -1   2   25.65    1.79 
  17  -1  -2   24.10    1.71 
  17   1  -2   20.02    1.60 
  17   1  -2   20.21    1.64 
 -17   1   2   24.75    1.74 
 -17   1   2   26.31    1.85 
 -16  -1   2    1.04    0.66 
  16  -1  -2    0.38    0.59 
 -16  -1   2    0.68    0.60 
  16  -1  -2    1.25    0.65 
  16   1  -2   -0.11    0.54 
  16   1  -2   -0.13    0.50 
 -16   1   2    0.11    0.55 
 -15  -1   2   22.29    1.53 
  15  -1  -2   20.20    1.45 
 -15  -1   2   24.07    1.46 
  15  -1  -2   17.41    1.39 
 -15   1   2   20.70    1.52 
 -15   1   2   23.01    1.58 
  15   1  -2   20.00    1.41 
  15   1  -2   18.18    1.45 
  14  -1  -2    0.25    0.49 
 -14  -1   2    0.83    0.53 
 -14  -1   2    0.12    0.45 
  14  -1  -2   -0.46    0.42 
 -14   1   2   -0.13    0.51 
 -14   1   2   -0.45    0.50 
  14   1  -2   -0.26    0.45 
  14   1  -2   -0.27    0.47 
 -13  -1   2   38.23    1.82 
 -13  -1   2   38.53    1.89 
  13  -1  -2   33.61    1.78 
  13  -1  -2   32.89    1.86 
 -13   1   2   36.92    1.88 
 -13   1   2   40.92    1.96 
  13   1  -2   35.84    1.86 
  13   1  -2   32.71    1.74 
 -12  -1   2   -0.09    0.36 
 -12  -1   2    0.58    0.40 
  12  -1  -2    0.05    0.40 
  12  -1  -2   -0.47    0.37 
 -12   1   2   -0.20    0.38 
  12   1  -2   -0.25    0.37 
 -12   1   2   -0.18    0.40 
  12   1  -2   -0.23    0.39 
  11  -1  -2   34.19    1.53 
 -11  -1   2   33.05    1.58 
  11  -1  -2   30.51    1.33 
  11  -1  -2   30.98    1.57 
 -11  -1   2   33.41    1.54 
  11   1  -2   29.79    1.53 
 -11   1   2   32.41    1.60 
  11   1  -2   30.65    1.49 
 -11   1   2   31.25    1.61 
 -10  -1   2    3.53    0.53 
 -10  -1   2    3.34    0.52 
  10  -1  -2    3.42    0.31 
  10  -1  -2    2.12    0.44 
  10  -1  -2    1.74    0.39 
 -10   1   2    1.98    0.46 
  10   1  -2    2.87    0.52 
 -10   1   2    2.85    0.49 
  10   1  -2    2.13    0.41 
  -9  -1   2    9.07    0.69 
   9  -1  -2    7.52    0.59 
   9  -1  -2    7.81    0.67 
  -9  -1   2    9.65    0.68 
   9   1  -2    7.53    0.62 
  -9   1   2    7.84    0.68 
   9   1  -2    8.65    0.59 
  -9   1   2    7.35    0.62 
   8  -1  -2   36.91    1.65 
   8  -1  -2   41.29    1.62 
  -8  -1   2   40.55    1.64 
  -8  -1   2   38.78    1.59 
  -8  -1   2   37.99    1.63 
  -8   1   2   39.75    1.68 
   8   1  -2   36.04    1.62 
  -8   1   2   39.63    1.58 
   8   1  -2   37.76    1.59 
  -7  -1   2    1.19    0.23 
  -7  -1   2    1.20    0.25 
   7  -1  -2    0.80    0.24 
   7  -1  -2    1.08    0.27 
   7  -1  -2    0.83    0.19 
  -7  -1   2    1.17    0.27 
   7   1  -2    1.48    0.14 
   7   1  -2    0.96    0.26 
   7   1  -2    0.72    0.20 
   7   1  -2    0.45    0.20 
  -7   1   2    0.90    0.26 
  -7   1   2    0.94    0.25 
  -7   1   2    1.43    0.24 
   6  -1  -2  146.90    5.05 
   6  -1  -2  141.21    5.09 
  -6  -1   2  146.22    5.07 
   6  -1  -2  134.94    5.03 
  -6  -1   2  146.56    5.09 
  -6  -1   2  142.62    5.08 
  -6   1   2  136.60    5.09 
   6   1  -2  143.17    5.07 
  -6   1   2  130.27    5.08 
   6   1  -2  139.51    5.08 
  -6   1   2  151.21    5.05 
   6   1  -2  145.15    4.95 
   6   1  -2  139.26    5.04 
  -5  -1   2   97.74    3.39 
   5  -1  -2   96.81    3.38 
   5  -1  -2   93.26    3.35 
  -5  -1   2   88.79    3.37 
   5  -1  -2   94.90    3.34 
  -5  -1   2   94.52    3.36 
   5  -1  -2   95.25    3.34 
  -5   1   2   94.97    3.34 
  -5   1   2   91.49    3.38 
  -5   1   2   88.83    3.37 
   5   1  -2   89.87    3.36 
   5   1  -2   93.87    3.28 
   5   1  -2   91.23    3.37 
   5   1  -2   92.27    3.34 
   4  -1  -2   87.40    3.05 
  -4  -1   2   87.80    3.07 
  -4  -1   2   86.62    3.01 
  -4  -1   2   87.38    3.08 
   4  -1  -2   87.81    3.05 
   4  -1  -2   90.08    3.05 
   4  -1  -2   87.50    3.08 
  -4  -1   2   88.22    3.04 
  -4  -1   2   84.63    3.07 
   4   1  -2   82.72    3.07 
  -4   1   2   83.93    3.04 
   4   1  -2   76.25    3.05 
   4   1  -2   83.21    3.04 
  -4   1   2   84.88    3.02 
  -4   1   2   86.52    3.08 
   4   1  -2   86.29    3.07 
  -4   1   2   83.39    3.07 
  -3  -1   2  839.94   27.93 
   3  -1  -2  786.21   27.83 
  -3  -1   2  779.22   28.06 
   3  -1  -2  822.08   28.11 
   3  -1  -2  827.88   28.01 
  -3  -1   2  774.81   28.10 
  -3  -1   2  838.03   27.94 
   3  -1  -2  824.87   28.01 
  -3  -1   2  785.94   27.91 
   3   1  -2  810.53   28.09 
  -3   1   2  827.21   28.06 
  -3   1   2  847.58   28.02 
  -3   1   2  776.21   27.98 
   3   1  -2  758.93   28.03 
   3   1  -2  766.73   28.00 
  -3   1   2  842.24   28.11 
   2  -1  -2   10.63    0.42 
   1  -1  -2    0.01    0.01 
   1  -1  -2   -0.01    0.01 
  -1  -1   2    0.00    0.01 
   1  -1  -2   -0.01    0.02 
  -1  -1   2   -0.01    0.01 
   1  -1  -2   -0.01    0.01 
  -1  -1   2   -0.01    0.01 
  -1   1   2    0.00    0.01 
   1   1  -2   -0.01    0.01 
   1   1  -2   -0.01    0.01 
  -1   1   2   -0.01    0.01 
   1   1  -2    0.00    0.01 
  -1   1   2    0.01    0.01 
   0  -1   2   -0.08    0.01 
   0  -1   2   -0.09    0.01 
   0  -1  -2   -0.10    0.02 
   0  -1  -2   -0.09    0.01 
   0  -1   2   -0.08    0.01 
   0  -1  -2   -0.08    0.01 
   0   1  -2   -0.07    0.02 
   0   1   2   -0.08    0.01 
   0   1  -2   -0.09    0.01 
   0   1   2   -0.08    0.01 
   0   1  -2   -0.08    0.01 
   0   1   2   -0.09    0.02 
   0   1  -2   -0.09    0.01 
   0   1  -2   -0.09    0.02 
   0   1   2   -0.09    0.00 
  -1  -1  -2   38.58    1.39 
   2  -1   2   85.52    2.93 
  -2  -1  -2   82.66    2.92 
  -2  -1  -2   77.81    2.94 
  -2  -1  -2   76.79    2.93 
   2  -1   2   85.10    2.94 
   2  -1   2   81.22    2.94 
  -2  -1  -2   88.08    2.94 
   2  -1   2   83.85    2.94 
  -2   1  -2   90.28    2.95 
   2   1   2   85.39    2.92 
   2   1   2   79.76    2.93 
  -2   1  -2   83.91    2.92 
  -2   1  -2   80.94    2.94 
   2   1   2   79.89    2.95 
   2   1   2   82.48    2.95 
  -2   1  -2   85.63    2.94 
   2   1   2   81.02    2.94 
  -3  -1  -2   13.23    0.59 
  -3  -1  -2   12.75    0.56 
   3  -1   2   12.37    0.58 
  -3  -1  -2   13.04    0.59 
  -3  -1  -2   13.27    0.60 
   3  -1   2   13.69    0.57 
   3  -1   2   13.24    0.58 
   3  -1   2   15.13    0.61 
   3   1   2   14.08    0.57 
   3   1   2   14.16    0.60 
  -3   1  -2   14.55    0.59 
  -3   1  -2   14.02    0.60 
   3   1   2   12.33    0.59 
  -3   1  -2   13.07    0.56 
   3   1   2   12.96    0.56 
  -3   1  -2   14.10    0.61 
   3   1   2   12.68    0.58 
  -4  -1  -2   73.75    2.65 
  -4  -1  -2   70.80    2.63 
  -4  -1  -2   66.69    2.63 
   4  -1   2   73.00    2.64 
   4  -1   2   74.87    2.61 
  -4  -1  -2   74.76    2.60 
   4  -1   2   73.15    2.63 
  -4   1  -2   71.38    2.64 
  -4   1  -2   69.98    2.59 
  -4   1  -2   68.92    2.64 
   4   1   2   76.37    2.60 
   4   1   2   73.02    2.58 
   4   1   2   73.24    2.63 
   4   1   2   65.87    2.64 
  -4   1  -2   75.19    2.63 
  -5  -1  -2   36.63    1.49 
   5  -1   2   37.56    1.48 
  -5  -1  -2   36.99    1.52 
   5  -1   2   38.42    1.46 
   5  -1   2   40.14    1.51 
  -5  -1  -2   38.99    1.50 
  -5   1  -2   33.26    1.50 
   5   1   2   38.19    1.50 
   5   1   2   39.05    1.46 
   5   1   2   38.36    1.41 
   5   1   2   34.91    1.50 
  -5   1  -2   38.25    1.48 
  -5   1  -2   37.20    1.50 
  -6  -1  -2  153.41    5.42 
   6  -1   2  151.52    5.39 
  -6  -1  -2  146.40    5.39 
   6  -1   2  155.00    5.42 
  -6  -1  -2  151.58    5.40 
   6  -1   2  148.26    5.36 
   6   1   2  149.79    5.43 
   6   1   2  152.04    5.28 
  -6   1  -2  157.11    5.39 
   6   1   2  150.08    5.35 
  -6   1  -2  143.73    5.41 
   6   1   2  154.22    5.41 
  -6   1  -2  143.77    5.42 
   7  -1   2    8.98    0.55 
   7  -1   2    8.13    0.54 
  -7  -1  -2    8.16    0.59 
   7  -1   2    8.86    0.60 
  -7  -1  -2    9.06    0.60 
   7   1   2    8.98    0.59 
  -7   1  -2    7.95    0.58 
   7   1   2    9.80    0.64 
   7   1   2    9.06    0.43 
   7   1   2    8.01    0.53 
  -7   1  -2    8.08    0.62 
  -8  -1  -2  138.61    5.03 
   8  -1   2  141.41    5.05 
   8  -1   2  133.66    4.95 
  -8  -1  -2  136.05    5.01 
   8  -1   2  135.43    5.09 
   8   1   2  130.04    4.94 
  -8   1  -2  134.65    5.05 
  -8   1  -2  136.39    5.04 
   8   1   2  143.32    5.04 
   8   1   2  133.54    5.02 
   8   1   2  139.14    4.79 
  -9  -1  -2    9.00    0.73 
   9  -1   2    7.80    0.64 
  -9  -1  -2    8.99    0.70 
   9  -1   2    5.72    0.61 
  -9   1  -2    8.26    0.71 
  -9   1  -2    8.21    0.73 
   9   1   2    8.07    0.36 
   9   1   2    8.19    0.71 
   9   1   2    7.97    0.64 
 -10  -1  -2   31.61    1.47 
  10  -1   2   27.53    1.37 
 -10  -1  -2   30.58    1.47 
  10  -1   2   27.92    1.47 
  10   1   2   28.71    1.47 
 -10   1  -2   27.82    1.47 
  10   1   2   26.81    1.34 
 -10   1  -2   28.63    1.50 
  11  -1   2    0.98    0.40 
 -11  -1  -2    1.76    0.49 
 -11  -1  -2    1.30    0.47 
  11  -1   2    1.00    0.46 
 -11   1  -2    1.59    0.46 
  11   1   2    0.91    0.38 
 -11   1  -2    1.19    0.45 
  11   1   2    1.32    0.48 
  12  -1   2   10.60    0.90 
 -12  -1  -2   11.25    1.02 
  12  -1   2   11.41    1.03 
 -12  -1  -2   11.94    1.03 
  12   1   2   11.60    0.93 
 -12   1  -2    9.78    0.96 
  12   1   2   10.10    0.97 
 -12   1  -2   10.01    0.96 
 -13  -1  -2    2.50    0.67 
 -13  -1  -2    2.80    0.65 
  13  -1   2    1.28    0.50 
  13  -1   2    1.57    0.60 
  13   1   2    1.88    0.55 
  13   1   2    1.87    0.57 
 -13   1  -2    1.68    0.62 
 -13   1  -2    3.63    0.71 
 -14  -1  -2    3.42    0.73 
  14  -1   2    2.84    0.62 
 -14  -1  -2    4.49    0.80 
  14  -1   2    2.80    0.68 
  14   1   2    2.12    0.64 
 -14   1  -2    3.54    0.77 
  14   1   2    1.97    0.57 
 -14   1  -2    3.47    0.81 
 -15  -1  -2   12.98    1.27 
  15  -1   2   15.03    1.21 
  15  -1   2   11.87    1.25 
 -15  -1  -2   17.75    1.38 
  15   1   2   14.36    1.34 
 -15   1  -2   14.11    1.39 
  15   1   2   15.38    1.25 
 -15   1  -2   16.24    1.42 
 -16  -1  -2    0.50    0.62 
 -16  -1  -2    0.88    0.66 
  16  -1   2    0.44    0.69 
  16  -1   2   -0.32    0.57 
  16   1   2   -0.18    0.58 
 -16   1  -2    1.31    0.72 
  16   1   2   -0.34    0.64 
  16  -2  -2    2.85    0.72 
 -16  -2   2    3.32    0.79 
 -16  -2   2    2.99    0.73 
  16  -2  -2    3.32    0.81 
 -16   2   2    3.76    0.78 
 -16   2   2    3.30    0.79 
  16   2  -2    3.09    0.76 
  16   2  -2    3.17    0.79 
 -15  -2   2    0.58    0.53 
  15  -2  -2   -0.23    0.53 
 -15  -2   2   -0.25    0.55 
  15  -2  -2    0.46    0.59 
  15   2  -2    0.36    0.49 
  15   2  -2    0.22    0.48 
 -15   2   2    1.14    0.62 
 -15   2   2   -0.51    0.51 
  14  -2  -2   12.77    1.19 
 -14  -2   2   13.52    1.12 
 -14  -2   2   10.57    1.02 
  14  -2  -2    9.76    1.00 
 -14   2   2   12.70    1.20 
  14   2  -2    9.35    0.97 
  14   2  -2   13.72    1.14 
  13  -2  -2   21.39    1.32 
 -13  -2   2   25.47    1.37 
 -13  -2   2   26.69    1.45 
  13  -2  -2   22.52    1.41 
  13   2  -2   21.94    1.35 
  13   2  -2   20.76    1.38 
 -13   2   2   22.69    1.48 
  12  -2  -2   16.13    1.09 
 -12  -2   2   19.24    1.15 
 -12  -2   2   19.10    1.17 
  12  -2  -2   15.88    1.17 
  12   2  -2   17.17    1.10 
  12   2  -2   15.45    1.08 
 -12   2   2   16.83    1.20 
 -12   2   2   16.82    1.15 
  11  -2  -2    9.27    0.80 
 -11  -2   2   12.47    0.89 
 -11  -2   2   11.06    0.85 
  11  -2  -2   10.53    0.92 
 -11   2   2   10.02    0.88 
  11   2  -2    8.69    0.77 
  11   2  -2    9.32    0.75 
 -11   2   2   11.05    0.92 
 -10  -2   2   51.13    2.19 
  10  -2  -2   51.42    2.25 
 -10  -2   2   55.15    2.23 
  10  -2  -2   56.82    2.20 
  10   2  -2   49.95    2.20 
  10   2  -2   48.39    2.14 
 -10   2   2   50.45    2.23 
 -10   2   2   54.89    2.29 
   9  -2  -2    4.89    0.51 
   9  -2  -2    4.41    0.52 
  -9  -2   2    4.25    0.47 
  -9  -2   2    4.73    0.50 
  -9   2   2    4.48    0.52 
  -9   2   2    5.31    0.59 
   9   2  -2    3.95    0.47 
   9   2  -2    4.02    0.45 
   8  -2  -2  136.85    4.96 
   8  -2  -2  137.85    4.89 
  -8  -2   2  137.10    4.91 
  -8  -2   2  135.87    4.92 
  -8  -2   2  134.60    4.90 
  -8   2   2  131.67    4.96 
   8   2  -2  129.96    4.87 
   8   2  -2  129.30    4.91 
  -8   2   2  141.98    4.86 
  -8   2   2  128.86    4.94 
   7  -2  -2    0.41    0.21 
   7  -2  -2    0.15    0.16 
  -7  -2   2    0.50    0.22 
  -7  -2   2    0.58    0.22 
  -7  -2   2    0.41    0.21 
   7  -2  -2    0.33    0.19 
  -7   2   2    0.48    0.20 
  -7   2   2    0.36    0.22 
   7   2  -2    0.40    0.19 
   7   2  -2    0.39    0.22 
  -7   2   2    0.34    0.24 
  -6  -2   2   74.18    2.65 
  -6  -2   2   72.44    2.65 
   6  -2  -2   68.71    2.66 
   6  -2  -2   73.76    2.62 
   6  -2  -2   70.78    2.59 
  -6  -2   2   70.22    2.64 
  -6   2   2   73.29    2.60 
   6   2  -2   65.00    2.60 
   6   2  -2   68.09    2.65 
  -6   2   2   70.05    2.67 
   5  -2  -2    8.97    0.46 
   5  -2  -2    9.39    0.51 
  -5  -2   2    8.86    0.38 
   5  -2  -2    9.45    0.46 
  -5  -2   2    9.10    0.49 
   5  -2  -2    8.73    0.46 
  -5  -2   2    8.15    0.49 
  -5  -2   2    9.17    0.50 
   5   2  -2    8.81    0.47 
  -5   2   2    8.82    0.46 
   5   2  -2    9.16    0.51 
   4  -2  -2   32.15    1.18 
   4  -2  -2   30.05    1.14 
   4  -2  -2   29.83    1.14 
  -4  -2   2   29.11    1.14 
   4  -2  -2   30.06    1.13 
  -4  -2   2   29.15    1.17 
  -4  -2   2   31.28    1.18 
  -4  -2   2   26.96    1.09 
  -4  -2   2   30.65    1.14 
  -4   2   2   30.00    1.17 
   4   2  -2   28.43    1.14 
  -4   2   2   29.78    1.11 
   4   2  -2   28.37    1.16 
  -4   2   2   31.08    1.14 
  -4   2   2   29.77    1.16 
   4   2  -2   28.28    1.16 
   3  -2  -2   24.45    0.94 
   3  -2  -2   23.75    0.91 
  -3  -2   2   25.12    0.96 
   3  -2  -2   25.09    0.92 
  -3  -2   2   24.31    0.93 
  -3  -2   2   23.45    0.93 
   3  -2  -2   24.18    0.92 
  -3   2   2   23.87    0.90 
  -3   2   2   26.47    0.95 
  -3   2   2   23.34    0.95 
  -3   2   2   24.62    0.92 
   3   2  -2   21.59    0.94 
  -3   2   2   24.76    0.93 
   3   2  -2   23.06    0.93 
   3   2  -2   23.22    0.93 
  -2  -2   2  189.64    6.89 
   2  -2  -2  209.17    6.88 
   2  -2  -2  203.37    6.87 
   2  -2  -2  212.28    6.87 
  -2  -2   2  194.94    6.88 
  -2   2   2  211.76    6.90 
  -2   2   2  167.31    6.86 
   2   2  -2  202.26    6.89 
   2   2  -2  193.32    6.88 
  -2   2   2  200.03    6.85 
  -1  -2   2  140.19    4.55 
   1  -2  -2  131.86    4.53 
  -1   2   2  119.52    4.57 
   0  -2  -2   36.24    1.36 
   0  -2   2   41.96    1.38 
   0   2   2   36.28    1.35 
  -1  -2  -2  677.48   24.93 
   1  -2   2  657.14   24.82 
   1  -2   2  803.42   25.10 
   1  -2   2  725.80   24.93 
  -1  -2  -2  699.59   25.00 
  -1  -2  -2  740.25   25.07 
   1   2   2  714.78   24.97 
  -1   2  -2  656.73   24.90 
  -1   2  -2  769.87   25.04 
  -1   2  -2  754.59   24.91 
  -2  -2  -2   95.45    3.37 
   2  -2   2   93.76    3.38 
  -2  -2  -2   93.57    3.38 
   2  -2   2   95.72    3.38 
  -2  -2  -2   94.47    3.36 
  -2  -2  -2   95.65    3.39 
   2  -2   2   97.78    3.37 
  -2  -2  -2   96.05    3.37 
  -2   2  -2   95.94    3.36 
   2   2   2   90.72    3.36 
   2   2   2   89.28    3.37 
  -2   2  -2   98.69    3.36 
  -2   2  -2   96.93    3.38 
  -2   2  -2   95.02    3.38 
  -2   2  -2  100.00    3.38 
   2   2   2   94.94    3.35 
  -3  -2  -2  125.84    4.70 
  -3  -2  -2  130.63    4.68 
   3  -2   2  128.80    4.67 
   3  -2   2  122.78    4.68 
   3  -2   2  133.86    4.69 
  -3  -2  -2  131.04    4.69 
   3  -2   2  133.73    4.70 
  -3  -2  -2  127.53    4.66 
   3   2   2  134.51    4.70 
  -3   2  -2  133.96    4.70 
   3   2   2  136.29    4.65 
   3   2   2  124.97    4.68 
  -3   2  -2  140.58    4.69 
  -3   2  -2  130.41    4.66 
  -3   2  -2  153.43    4.68 
   3   2   2  137.46    4.66 
   4  -2   2    1.13    0.21 
   4  -2   2    0.80    0.16 
  -4  -2  -2    0.61    0.16 
  -4  -2  -2    0.65    0.16 
   4  -2   2    0.65    0.16 
  -4  -2  -2    0.55    0.13 
  -4  -2  -2    1.00    0.19 
  -4   2  -2    0.45    0.15 
   4   2   2    0.67    0.15 
  -4   2  -2    0.61    0.14 
   4   2   2    0.71    0.18 
   4   2   2    1.04    0.12 
  -4   2  -2    0.69    0.13 
  -4   2  -2    0.68    0.18 
   5  -2   2    9.32    0.52 
  -5  -2  -2    7.33    0.51 
   5  -2   2    8.79    0.49 
  -5  -2  -2    9.03    0.53 
  -5  -2  -2    9.40    0.55 
   5  -2   2   10.00    0.55 
  -5   2  -2    9.98    0.57 
  -5   2  -2    9.53    0.52 
   5   2   2    9.02    0.55 
   5   2   2    9.43    0.41 
  -5   2  -2    9.75    0.56 
   5   2   2    9.71    0.51 
  -6  -2  -2    5.46    0.46 
   6  -2   2    4.28    0.38 
   6  -2   2    4.53    0.38 
   6  -2   2    5.10    0.46 
  -6  -2  -2    4.07    0.45 
  -6  -2  -2    5.88    0.48 
   6   2   2    4.64    0.39 
   6   2   2    4.82    0.42 
  -6   2  -2    4.76    0.40 
  -6   2  -2    4.32    0.44 
  -6   2  -2    4.02    0.43 
   6   2   2    4.60    0.25 
  -7  -2  -2    1.03    0.26 
   7  -2   2    1.21    0.30 
  -7  -2  -2    1.06    0.30 
   7  -2   2    0.77    0.22 
   7  -2   2    0.97    0.27 
  -7   2  -2    0.59    0.26 
  -7   2  -2    1.39    0.33 
   7   2   2    0.85    0.22 
   7   2   2    1.05    0.28 
   8  -2   2    8.38    0.69 
  -8  -2  -2    9.22    0.70 
  -8  -2  -2    8.47    0.67 
   8  -2   2    8.22    0.60 
   8   2   2    7.78    0.67 
  -8   2  -2    8.11    0.67 
   8   2   2    7.28    0.56 
  -8   2  -2    9.26    0.67 
   9  -2   2    4.68    0.58 
  -9  -2  -2    5.25    0.55 
   9  -2   2    4.52    0.50 
  -9  -2  -2    4.64    0.55 
  -9   2  -2    4.08    0.56 
  -9   2  -2    4.09    0.53 
   9   2   2    4.32    0.53 
   9   2   2    3.01    0.41 
  10  -2   2   40.17    1.81 
 -10  -2  -2   42.44    1.91 
  10  -2   2   40.35    1.89 
 -10  -2  -2   43.70    1.90 
  10   2   2   40.97    1.81 
 -10   2  -2   41.46    1.93 
 -10   2  -2   42.67    1.92 
  10   2   2   42.64    1.91 
 -11  -2  -2   26.26    1.36 
  11  -2   2   23.64    1.40 
 -11  -2  -2   26.70    1.39 
  11  -2   2   22.46    1.28 
 -11   2  -2   25.67    1.44 
  11   2   2   22.79    1.27 
 -11   2  -2   24.05    1.36 
  11   2   2   23.27    1.32 
  12  -2   2   29.06    1.67 
 -12  -2  -2   32.52    1.66 
 -12  -2  -2   30.96    1.62 
  12  -2   2   30.06    1.56 
 -12   2  -2   31.77    1.74 
 -12   2  -2   29.69    1.62 
  12   2   2   29.78    1.64 
  12   2   2   27.37    1.48 
  13  -2   2   18.21    1.40 
 -13  -2  -2   22.58    1.36 
  13  -2   2   22.15    1.35 
 -13  -2  -2   23.48    1.39 
 -13   2  -2   18.75    1.40 
  13   2   2   20.01    1.29 
  13   2   2   19.43    1.38 
 -13   2  -2   20.77    1.44 
  14  -2   2   14.82    1.30 
 -14  -2  -2   16.01    1.32 
 -14  -2  -2   14.17    1.24 
  14  -2   2   13.72    1.12 
  14   2   2   14.91    1.19 
  14   2   2   12.16    1.16 
 -14   2  -2   14.65    1.30 
 -15  -2  -2   12.63    1.21 
  15  -2   2    7.96    1.03 
 -15  -2  -2    9.22    1.08 
  15  -2   2   10.29    1.08 
 -15   2  -2   10.45    1.17 
  15   2   2    7.17    1.03 
  15   2   2    8.59    0.99 
 -15   2  -2    9.01    1.13 
  16  -3  -2   -0.44    0.59 
 -16  -3   2    0.06    0.59 
 -16  -3   2   -0.20    0.52 
  16  -3  -2    0.02    0.56 
 -16   3   2    0.15    0.63 
  16   3  -2   -0.11    0.54 
 -16   3   2    0.84    0.65 
  16   3  -2   -0.47    0.56 
  15  -3  -2  112.39    4.81 
 -15  -3   2  117.57    4.66 
  15  -3  -2  112.69    4.68 
 -15  -3   2  122.34    4.72 
  15   3  -2  103.89    4.61 
 -15   3   2  126.72    4.81 
  15   3  -2  110.65    4.70 
 -15   3   2  130.51    4.94 
  14  -3  -2    5.96    0.85 
  14  -3  -2    5.88    0.90 
 -14  -3   2    6.52    0.81 
 -14  -3   2    5.61    0.75 
  14   3  -2    4.47    0.74 
 -14   3   2    5.60    0.87 
  14   3  -2    5.89    0.82 
 -14   3   2    6.90    0.89 
 -13  -3   2  136.43    5.06 
  13  -3  -2  125.39    5.14 
  13  -3  -2  135.72    5.06 
 -13  -3   2  138.88    5.03 
 -13   3   2  126.59    5.09 
 -13   3   2  138.02    5.21 
  13   3  -2  118.84    4.95 
  13   3  -2  126.39    5.06 
 -12  -3   2    4.84    0.66 
 -12  -3   2    4.34    0.59 
  12  -3  -2    3.47    0.57 
  12  -3  -2    4.27    0.68 
  12   3  -2    3.34    0.55 
  12   3  -2    3.93    0.60 
 -12   3   2    4.50    0.68 
 -12   3   2    6.18    0.79 
  11  -3  -2   36.77    1.86 
 -11  -3   2   41.59    1.81 
 -11  -3   2   42.72    1.81 
  11  -3  -2   38.15    1.79 
  11   3  -2   36.41    1.74 
  11   3  -2   36.76    1.80 
 -11   3   2   41.50    1.93 
 -11   3   2   39.92    1.86 
 -10  -3   2    1.79    0.39 
  10  -3  -2    2.17    0.39 
 -10  -3   2    0.80    0.35 
  10  -3  -2    1.46    0.41 
 -10   3   2    1.05    0.41 
 -10   3   2    0.97    0.40 
  10   3  -2    0.78    0.34 
  10   3  -2    1.18    0.40 
  -9  -3   2   35.70    1.57 
   9  -3  -2   36.28    1.62 
   9  -3  -2   36.47    1.54 
  -9  -3   2   38.96    1.60 
  -9   3   2   31.52    1.59 
   9   3  -2   33.02    1.56 
   9   3  -2   34.16    1.52 
  -9   3   2   34.65    1.62 
  -8  -3   2  191.26    6.66 
  -8  -3   2  188.89    6.64 
  -8  -3   2  183.07    6.64 
   8  -3  -2  192.91    6.63 
   8  -3  -2  184.91    6.70 
  -8   3   2  183.14    6.71 
   8   3  -2  173.75    6.59 
   8   3  -2  183.85    6.66 
  -8   3   2  186.26    6.69 
  -8   3   2  181.23    6.57 
  -7  -3   2  109.62    3.91 
   7  -3  -2  106.68    3.94 
  -7  -3   2  104.01    3.87 
   7  -3  -2  111.37    3.88 
  -7  -3   2  111.11    3.91 
  -7   3   2  105.12    3.94 
  -7   3   2  105.48    3.83 
   7   3  -2   96.88    3.84 
   7   3  -2  102.40    3.90 
  -7   3   2  106.10    3.93 
  -6  -3   2  544.73   18.13 
   6  -3  -2  545.07   18.14 
   6  -3  -2  514.17   18.05 
  -6  -3   2  539.59   18.12 
  -6  -3   2  502.95   18.01 
  -6  -3   2  497.18   18.07 
   6  -3  -2  536.98   18.08 
  -6   3   2  517.29   18.12 
  -6   3   2  536.91   18.14 
   6   3  -2  489.58   18.06 
   6   3  -2  519.08   18.11 
  -6   3   2  515.91   18.05 
  -5  -3   2  173.97    6.72 
   5  -3  -2  188.11    6.80 
  -5  -3   2  207.82    6.88 
   5  -3  -2  194.94    6.86 
  -5  -3   2  198.25    6.86 
   5  -3  -2  196.86    6.82 
  -5  -3   2  192.75    6.82 
   5   3  -2  184.72    6.85 
  -5   3   2  202.00    6.81 
  -5   3   2  201.91    6.86 
   5   3  -2  183.24    6.81 
  -5   3   2  196.84    6.87 
  -5   3   2  203.08    6.81 
   4  -3  -2  364.27   12.25 
  -4  -3   2  350.86   12.24 
   4  -3  -2  348.25   12.24 
  -4  -3   2  351.86   12.29 
   4  -3  -2  363.51   12.25 
   4  -3  -2  351.10   12.28 
   4   3  -2  351.63   12.25 
   4   3  -2  332.82   12.27 
  -4   3   2  378.26   12.29 
  -4   3   2  348.17   12.27 
  -4   3   2  360.83   12.25 
   4   3  -2  325.44   12.26 
  -4   3   2  365.98   12.24 
   3  -3  -2  363.85   12.67 
  -3  -3   2  366.10   12.69 
   3  -3  -2  354.23   12.67 
  -3  -3   2  363.19   12.67 
  -3  -3   2  363.48   12.71 
   3  -3  -2  387.75   12.70 
   3  -3  -2  373.02   12.67 
   3  -3  -2  360.81   12.67 
   3   3  -2  358.88   12.70 
  -3   3   2  377.86   12.70 
  -3   3   2  370.95   12.75 
   3   3  -2  344.34   12.68 
  -3   3   2  366.25   12.67 
  -3   3   2  380.60   12.69 
  -3   3   2  364.68   12.65 
   3   3  -2  368.72   12.69 
  -2  -3   2  180.10    6.01 
   2  -3  -2  175.01    6.02 
   2  -3  -2  167.11    5.99 
  -2  -3   2  171.90    6.03 
  -2  -3   2  174.96    6.02 
   2  -3  -2  180.67    6.01 
   2  -3  -2  167.29    6.00 
   2  -3  -2  176.34    6.00 
  -2   3   2  183.92    6.01 
   2   3  -2  173.39    6.02 
  -2   3   2  167.95    6.01 
  -2   3   2  174.43    6.01 
  -2   3   2  167.49    5.98 
   2   3  -2  166.97    6.01 
  -2   3   2  164.48    6.00 
   2   3  -2  168.23    6.01 
  -1  -3   2  291.36   10.18 
   1  -3  -2  292.35   10.17 
  -1  -3   2  306.92   10.19 
   1  -3  -2  311.65   10.17 
  -1   3   2  260.85   10.15 
   1   3  -2  307.25   10.18 
  -1   3   2  296.89   10.15 
   1   3  -2  286.27   10.16 
   0  -3   2   17.08    0.67 
   0  -3  -2   17.07    0.66 
   0  -3   2   15.72    0.67 
   0  -3  -2   16.00    0.65 
   0   3   2   16.83    0.64 
   0   3  -2   16.49    0.67 
   0   3  -2   16.16    0.65 
   0   3   2   12.36    0.63 
  -1  -3  -2    7.88    0.42 
   1  -3   2    9.48    0.43 
   1  -3   2    8.22    0.43 
  -1  -3  -2    9.24    0.42 
   1  -3   2    8.83    0.43 
  -1  -3  -2    7.97    0.42 
   1   3   2    8.67    0.43 
  -1   3  -2    8.82    0.44 
  -1   3  -2    7.33    0.42 
  -1   3  -2    7.91    0.43 
   1   3   2    8.44    0.41 
   1   3   2    8.15    0.40 
  -1   3  -2    8.63    0.42 
   2  -3   2  113.03    3.95 
   2  -3   2  109.48    3.96 
  -2  -3  -2  107.20    3.96 
  -2  -3  -2  104.69    3.95 
  -2  -3  -2  115.64    3.95 
   2  -3   2  106.45    3.95 
  -2  -3  -2  114.76    3.95 
   2  -3   2  115.28    3.92 
   2  -3   2  114.07    3.97 
   2   3   2  108.14    3.96 
  -2   3  -2  114.73    3.95 
  -2   3  -2  115.79    3.94 
   2   3   2  109.16    3.94 
  -2   3  -2  111.62    3.97 
  -2   3  -2  114.14    3.97 
   2   3   2  111.14    3.93 
  -2   3  -2  110.52    3.96 
  -3  -3  -2   28.81    1.21 
  -3  -3  -2   29.36    1.19 
   3  -3   2   31.17    1.21 
  -3  -3  -2   30.20    1.19 
   3  -3   2   29.87    1.19 
   3  -3   2   30.53    1.22 
  -3  -3  -2   30.91    1.16 
   3   3   2   32.06    1.18 
  -3   3  -2   31.20    1.18 
  -3   3  -2   32.63    1.23 
  -3   3  -2   31.81    1.22 
  -3   3  -2   32.20    1.21 
   3   3   2   27.89    1.20 
  -3   3  -2   31.01    1.15 
  -4  -3  -2  399.11   13.96 
   4  -3   2  416.38   14.01 
   4  -3   2  406.87   13.96 
  -4  -3  -2  401.67   13.99 
   4  -3   2  396.83   13.97 
  -4  -3  -2  402.58   14.01 
  -4  -3  -2  372.39   13.96 
  -4  -3  -2  411.28   13.98 
  -4   3  -2  413.47   14.01 
  -4   3  -2  434.90   13.92 
   4   3   2  389.59   13.99 
  -4   3  -2  399.83   13.97 
   4   3   2  398.45   13.94 
  -4   3  -2  394.85   14.00 
  -5  -3  -2  285.44   10.19 
   5  -3   2  278.52   10.13 
   5  -3   2  280.19   10.14 
   5  -3   2  306.68   10.20 
  -5  -3  -2  296.30   10.17 
  -5  -3  -2  291.83   10.16 
  -5   3  -2  293.15   10.19 
   5   3   2  279.54   10.17 
  -5   3  -2  293.34   10.15 
  -5   3  -2  305.56   10.21 
   5   3   2  282.65   10.11 
   6  -3   2  389.75   14.44 
  -6  -3  -2  435.42   14.49 
   6  -3   2  435.41   14.52 
  -6  -3  -2  418.30   14.48 
   6  -3   2  423.62   14.46 
   6   3   2  391.42   14.48 
  -6   3  -2  427.61   14.52 
   6   3   2  400.33   14.42 
  -7  -3  -2   65.82    2.50 
   7  -3   2   65.91    2.54 
   7  -3   2   62.76    2.45 
  -7  -3  -2   67.67    2.52 
   7  -3   2   64.90    2.47 
   7   3   2   60.30    2.43 
  -7   3  -2   66.01    2.54 
   7   3   2   60.34    2.49 
  -8  -3  -2  482.23   16.60 
  -8  -3  -2  466.54   16.57 
   8  -3   2  468.74   16.54 
   8  -3   2  483.83   16.63 
   8   3   2  468.63   16.52 
  -8   3  -2  483.41   16.64 
   8   3   2  465.14   16.59 
   9  -3   2    1.46    0.36 
  -9  -3  -2    2.24    0.45 
  -9  -3  -2    2.19    0.41 
   9  -3   2    2.43    0.44 
  -9   3  -2    2.71    0.46 
   9   3   2    2.48    0.40 
   9   3   2    2.70    0.45 
  10  -3   2  184.45    6.75 
 -10  -3  -2  189.25    6.69 
  10  -3   2  177.75    6.63 
 -10  -3  -2  189.53    6.71 
  10   3   2  186.09    6.62 
 -10   3  -2  174.27    6.73 
  10   3   2  175.21    6.68 
 -11  -3  -2    3.92    0.55 
  11  -3   2    3.23    0.54 
  11  -3   2    4.63    0.69 
 -11  -3  -2    5.19    0.66 
 -11   3  -2    4.12    0.63 
  11   3   2    3.68    0.56 
  11   3   2    3.28    0.52 
 -12  -3  -2   21.07    1.28 
  12  -3   2   22.35    1.31 
 -12  -3  -2   22.61    1.31 
  12  -3   2   21.60    1.41 
  12   3   2   20.98    1.26 
 -12   3  -2   20.47    1.35 
  12   3   2   21.97    1.32 
 -12   3  -2   21.32    1.40 
 -13  -3  -2   20.41    1.31 
  13  -3   2   18.81    1.26 
  13  -3   2   21.17    1.48 
 -13  -3  -2   21.00    1.33 
  13   3   2   19.41    1.38 
 -13   3  -2   21.10    1.42 
  13   3   2   21.09    1.30 
 -13   3  -2   20.28    1.40 
  14  -3   2    0.18    0.49 
  14  -3   2    0.35    0.59 
 -14  -3  -2    0.94    0.60 
 -14  -3  -2    0.59    0.55 
  14   3   2    0.32    0.58 
 -14   3  -2    1.33    0.68 
 -14   3  -2    0.61    0.57 
  14   3   2    0.11    0.46 
 -15  -3  -2   41.90    2.16 
 -15  -3  -2   39.96    2.13 
  15  -3   2   38.49    2.22 
  15  -3   2   40.95    2.11 
 -15   3  -2   38.24    2.19 
 -15   3  -2   39.17    2.22 
  15   3   2   36.88    1.99 
  15   3   2   30.57    1.99 
  16  -4  -2    5.83    0.96 
  16  -4  -2    5.64    1.00 
 -16  -4   2    7.02    0.97 
 -16  -4   2    7.54    0.96 
  16   4  -2    5.83    0.89 
  16   4  -2    7.44    0.96 
 -16   4   2    7.09    1.04 
 -16   4   2    7.10    1.05 
 -15  -4   2    1.08    0.63 
  15  -4  -2    0.96    0.69 
  15  -4  -2    0.79    0.65 
 -15  -4   2    0.76    0.60 
  15   4  -2    0.18    0.50 
 -15   4   2    1.58    0.65 
 -15   4   2    1.86    0.72 
  15   4  -2    0.98    0.60 
  14  -4  -2   15.74    1.38 
 -14  -4   2   14.96    1.19 
 -14  -4   2   16.66    1.19 
  14  -4  -2   15.19    1.25 
 -14   4   2   15.31    1.28 
  14   4  -2   14.29    1.19 
  14   4  -2   12.39    1.06 
 -14   4   2   12.88    1.24 
  13  -4  -2    0.07    0.49 
 -13  -4   2    1.03    0.51 
 -13  -4   2    1.03    0.46 
  13  -4  -2    0.33    0.50 
 -13   4   2    0.36    0.53 
 -13   4   2    0.64    0.53 
  13   4  -2    0.87    0.47 
  13   4  -2    0.36    0.40 
 -12  -4   2   18.00    1.08 
  12  -4  -2   15.18    1.06 
 -12  -4   2   18.03    1.11 
  12  -4  -2   16.18    1.19 
 -12   4   2   14.21    1.15 
  12   4  -2   16.20    1.11 
  12   4  -2   14.61    0.99 
 -12   4   2   15.60    1.22 
 -11  -4   2    7.92    0.73 
  11  -4  -2    9.33    0.77 
 -11  -4   2    9.28    0.80 
  11  -4  -2    8.35    0.81 
 -11   4   2    7.90    0.80 
  11   4  -2    7.63    0.74 
 -11   4   2    8.67    0.85 
  11   4  -2    8.40    0.74 
  10  -4  -2   57.76    2.45 
 -10  -4   2   57.73    2.34 
  10  -4  -2   58.65    2.35 
 -10  -4   2   62.48    2.39 
 -10   4   2   55.06    2.42 
 -10   4   2   56.30    2.47 
  10   4  -2   51.83    2.29 
  10   4  -2   54.94    2.37 
   9  -4  -2   17.37    0.92 
  -9  -4   2   16.31    0.92 
  -9  -4   2   15.83    0.93 
   9  -4  -2   17.61    1.02 
   9   4  -2   15.66    0.94 
  -9   4   2   15.54    0.98 
   9   4  -2   15.94    0.88 
  -9   4   2   17.89    1.05 
  -8  -4   2   88.18    3.30 
  -8  -4   2   85.69    3.26 
   8  -4  -2   87.95    3.36 
   8  -4  -2   87.21    3.28 
  -8  -4   2   99.64    3.49 
  -8   4   2   88.10    3.35 
  -8   4   2   86.77    3.22 
   8   4  -2   80.93    3.29 
  -8   4   2   85.94    3.36 
   8   4  -2   81.76    3.25 
  -7  -4   2   29.98    1.30 
  -7  -4   2   31.48    1.32 
   7  -4  -2   29.90    1.34 
   7  -4  -2   28.69    1.26 
  -7  -4   2   30.26    1.25 
  -7   4   2   28.47    1.20 
   7   4  -2   28.28    1.28 
  -7   4   2   30.29    1.34 
   7   4  -2   26.99    1.23 
  -7   4   2   29.09    1.21 
  -7   4   2   28.58    1.30 
   6  -4  -2  119.62    4.33 
  -6  -4   2  120.76    4.27 
  -6  -4   2  117.89    4.30 
   6  -4  -2  117.61    4.25 
   6  -4  -2  119.28    4.28 
  -6  -4   2  124.53    4.34 
  -6  -4   2  108.76    4.13 
   6   4  -2  115.07    4.30 
  -6   4   2  116.31    4.24 
   6   4  -2  117.19    4.27 
  -6   4   2  121.38    4.35 
  -6   4   2  120.27    4.32 
  -6   4   2  121.52    4.24 
   5  -4  -2   30.21    1.23 
   5  -4  -2   30.19    1.25 
  -5  -4   2   32.30    1.31 
   5  -4  -2   31.45    1.30 
  -5  -4   2   30.18    1.24 
  -5   4   2   32.64    1.24 
  -5   4   2   30.58    1.20 
   5   4  -2   30.81    1.26 
  -5   4   2   33.73    1.32 
   5   4  -2   29.35    1.28 
  -5   4   2   29.67    1.27 
   4  -4  -2   15.80    0.76 
  -4  -4   2   16.59    0.77 
  -4  -4   2   16.66    0.73 
   4  -4  -2   17.20    0.72 
   4  -4  -2   17.07    0.73 
   4  -4  -2   15.82    0.71 
  -4   4   2   17.34    0.68 
   4   4  -2   16.58    0.74 
   4   4  -2   17.28    0.77 
  -4   4   2   17.36    0.77 
  -4   4   2   15.67    0.72 
  -4   4   2   16.49    0.75 
  -3  -4   2   18.19    0.76 
  -3  -4   2   17.39    0.79 
   3  -4  -2   18.90    0.74 
   3  -4  -2   18.30    0.79 
   3  -4  -2   18.75    0.76 
   3  -4  -2   18.64    0.76 
   3  -4  -2   18.51    0.76 
  -3   4   2   17.38    0.78 
  -3   4   2   17.88    0.76 
  -3   4   2   17.58    0.77 
   3   4  -2   18.18    0.79 
  -3   4   2   19.07    0.78 
   3   4  -2   19.72    0.79 
   3   4  -2   17.91    0.77 
  -2  -4   2    5.24    0.32 
  -2  -4   2    5.68    0.31 
   2  -4  -2    6.14    0.32 
   2  -4  -2    5.79    0.31 
   2  -4  -2    6.86    0.32 
   2  -4  -2    5.67    0.32 
  -2  -4   2    5.54    0.34 
   2   4  -2    6.15    0.34 
  -2   4   2    5.75    0.32 
  -2   4   2    6.37    0.33 
   2   4  -2    5.93    0.32 
  -2   4   2    5.61    0.29 
  -2   4   2    5.70    0.34 
   2   4  -2    6.11    0.34 
   1  -4  -2  288.28    9.82 
  -1  -4   2  279.74    9.84 
   1  -4  -2  279.14    9.80 
  -1  -4   2  283.93    9.80 
  -1  -4   2  273.43    9.82 
   1  -4  -2  280.51    9.81 
   1   4  -2  284.31    9.83 
  -1   4   2  273.46    9.80 
  -1   4   2  289.30    9.80 
   1   4  -2  294.84    9.82 
   1   4  -2  281.49    9.81 
  -1   4   2  289.10    9.82 
   0  -4  -2   12.53    0.53 
   0  -4  -2   11.77    0.52 
   0  -4   2   11.90    0.56 
   0  -4  -2   12.72    0.54 
   0  -4   2   11.83    0.53 
   0  -4   2   12.40    0.55 
   0   4   2   12.29    0.54 
   0   4  -2   11.76    0.55 
   0   4  -2   11.36    0.52 
   0   4   2   11.69    0.52 
   0   4  -2   13.04    0.55 
   0   4   2   13.99    0.52 
   1  -4   2  240.80    8.41 
  -1  -4  -2  243.18    8.42 
  -1  -4  -2  226.99    8.41 
   1  -4   2  249.06    8.42 
   1  -4   2  247.47    8.44 
  -1  -4  -2  241.08    8.39 
   1  -4   2  244.00    8.41 
  -1   4  -2  236.01    8.43 
  -1   4  -2  251.74    8.43 
   1   4   2  245.38    8.39 
  -1   4  -2  236.75    8.41 
   1   4   2  230.18    8.41 
   1   4   2  239.47    8.40 
  -1   4  -2  250.73    8.44 
  -2  -4  -2   -0.12    0.08 
   2  -4   2    0.16    0.09 
  -2  -4  -2    0.03    0.11 
   2  -4   2   -0.02    0.13 
   2  -4   2   -0.05    0.11 
  -2  -4  -2   -0.06    0.09 
   2  -4   2    0.25    0.12 
   2   4   2   -0.09    0.09 
  -2   4  -2    0.13    0.12 
  -2   4  -2   -0.04    0.10 
   2   4   2   -0.07    0.12 
  -2   4  -2   -0.04    0.09 
  -2   4  -2    0.21    0.13 
  -3  -4  -2  165.14    5.86 
  -3  -4  -2  156.99    5.84 
  -3  -4  -2  169.12    5.83 
   3  -4   2  166.08    5.85 
   3  -4   2  164.34    5.83 
   3  -4   2  169.87    5.87 
  -3   4  -2  163.75    5.78 
  -3   4  -2  170.95    5.86 
  -3   4  -2  163.43    5.86 
   3   4   2  165.50    5.86 
  -3   4  -2  170.30    5.83 
   3   4   2  160.81    5.81 
  -3   4  -2  168.69    5.86 
  -4  -4  -2   13.22    0.63 
   4  -4   2   13.84    0.64 
   4  -4   2   13.92    0.65 
  -4  -4  -2   12.32    0.65 
  -4  -4  -2   12.09    0.66 
   4  -4   2   13.19    0.68 
  -4  -4  -2   12.27    0.55 
   4   4   2   12.27    0.66 
   4   4   2   11.28    0.59 
  -4   4  -2   13.83    0.54 
  -4   4  -2   12.96    0.63 
  -4   4  -2   12.75    0.67 
   5  -4   2  133.56    4.77 
   5  -4   2  135.47    4.81 
  -5  -4  -2  124.58    4.65 
   5  -4   2  131.52    4.76 
  -5  -4  -2  135.66    4.80 
  -5  -4  -2  133.42    4.82 
  -5  -4  -2  133.71    4.76 
  -5   4  -2  135.57    4.82 
  -5   4  -2  138.98    4.67 
  -5   4  -2  140.06    4.78 
   5   4   2  130.64    4.73 
  -5   4  -2  135.48    4.82 
   5   4   2  120.18    4.77 
  -6  -4  -2    0.20    0.22 
   6  -4   2    0.28    0.20 
  -6  -4  -2   -0.02    0.21 
   6  -4   2    0.17    0.19 
   6  -4   2    1.08    0.29 
  -6   4  -2    0.58    0.16 
  -6   4  -2    0.83    0.25 
   6   4   2    0.09    0.22 
  -6   4  -2    0.23    0.22 
   6   4   2    0.13    0.18 
   7  -4   2   28.13    1.27 
  -7  -4  -2   30.42    1.34 
   7  -4   2   29.72    1.31 
   7  -4   2   32.04    1.40 
  -7   4  -2   30.08    1.38 
   7   4   2   27.59    1.32 
  -7   4  -2   32.42    1.40 
   7   4   2   29.22    1.27 
   8  -4   2    3.31    0.42 
  -8  -4  -2    3.08    0.44 
   8  -4   2    3.43    0.49 
  -8  -4  -2    3.58    0.44 
  -8   4  -2    3.09    0.49 
   8   4   2    3.60    0.42 
  -8   4  -2    3.13    0.49 
   8   4   2    3.24    0.48 
   9  -4   2   13.40    0.85 
   9  -4   2   12.96    0.90 
  -9  -4  -2   13.69    0.89 
  -9  -4  -2   12.62    0.82 
  -9   4  -2   13.35    0.95 
  -9   4  -2   12.54    0.91 
   9   4   2   13.72    0.81 
   9   4   2   11.91    0.86 
 -10  -4  -2   28.11    1.37 
  10  -4   2   24.66    1.38 
 -10  -4  -2   28.62    1.40 
  10  -4   2   26.44    1.33 
 -10   4  -2   23.27    1.38 
  10   4   2   24.86    1.27 
  10   4   2   24.83    1.35 
 -10   4  -2   23.23    1.38 
 -11  -4  -2    8.50    0.81 
  11  -4   2    8.62    0.80 
  11  -4   2    7.64    0.84 
 -11  -4  -2    7.26    0.74 
 -11   4  -2    6.40    0.77 
 -11   4  -2    7.81    0.87 
  11   4   2    6.36    0.67 
  11   4   2    6.35    0.74 
 -12  -4  -2   23.95    1.41 
  12  -4   2   25.68    1.40 
  12  -4   2   23.95    1.45 
 -12  -4  -2   23.16    1.34 
  12   4   2   21.51    1.29 
  12   4   2   22.09    1.40 
 -12   4  -2   21.15    1.45 
 -12   4  -2   23.10    1.50 
  13  -4   2   16.60    1.35 
 -13  -4  -2   15.81    1.17 
 -13  -4  -2   16.75    1.23 
  13  -4   2   17.12    1.22 
 -13   4  -2   14.68    1.22 
  13   4   2   13.78    1.14 
  13   4   2   17.01    1.17 
 -13   4  -2   17.53    1.30 
  14  -4   2    8.19    0.94 
 -14  -4  -2    9.56    1.02 
  14  -4   2    7.43    0.98 
 -14  -4  -2    8.18    0.95 
  14   4   2    9.26    0.95 
 -14   4  -2    9.17    1.09 
 -14   4  -2    8.69    1.03 
  14   4   2    6.80    0.90 
  15  -4   2    4.08    0.80 
 -15  -4  -2    5.49    0.92 
  15  -4   2    4.87    0.92 
 -15  -4  -2    6.74    0.94 
 -15   4  -2    6.47    0.95 
  15   4   2    4.30    0.81 
 -15   4  -2    6.09    1.00 
  15   4   2    5.06    0.82 
  16  -5  -2   -0.14    0.64 
 -16  -5   2    0.18    0.60 
 -16  -5   2    0.37    0.59 
  16  -5  -2    0.34    0.64 
 -16   5   2    0.29    0.64 
 -16   5   2   -0.95    0.61 
  16   5  -2    0.23    0.58 
  16   5  -2    0.06    0.51 
  15  -5  -2   37.12    2.11 
 -15  -5   2   39.32    2.02 
  15  -5  -2   36.76    2.21 
 -15  -5   2   40.71    2.08 
  15   5  -2   37.62    2.03 
 -15   5   2   43.19    2.24 
  15   5  -2   36.12    2.01 
 -15   5   2   42.24    2.30 
 -14  -5   2    3.09    0.66 
 -14  -5   2    3.16    0.67 
  14  -5  -2    3.26    0.69 
  14  -5  -2    2.75    0.73 
  14   5  -2    3.10    0.66 
 -14   5   2    2.30    0.66 
 -14   5   2    2.41    0.71 
  14   5  -2    3.04    0.65 
  13  -5  -2   25.89    1.64 
 -13  -5   2   29.06    1.53 
  13  -5  -2   26.83    1.57 
 -13  -5   2   26.61    1.45 
 -13   5   2   25.28    1.56 
  13   5  -2   24.77    1.45 
  13   5  -2   26.11    1.52 
 -13   5   2   25.23    1.65 
 -12  -5   2   14.38    1.04 
 -12  -5   2   13.74    0.96 
  12  -5  -2   12.89    1.13 
  12  -5  -2   14.27    1.07 
 -12   5   2   12.99    1.12 
 -12   5   2   12.99    1.17 
 -12   5   2   13.07    0.80 
  12   5  -2   12.11    1.00 
  12   5  -2   12.61    0.92 
 -11  -5   2    2.79    0.47 
 -11  -5   2    3.56    0.54 
  11  -5  -2    3.16    0.62 
  11  -5  -2    2.48    0.53 
  11   5  -2    2.00    0.44 
 -11   5   2    2.37    0.36 
  11   5  -2    3.65    0.57 
 -11   5   2    2.27    0.51 
 -11   5   2    2.21    0.57 
  10  -5  -2   -0.32    0.31 
  10  -5  -2   -0.35    0.33 
 -10  -5   2   -0.04    0.30 
 -10  -5   2    0.09    0.33 
 -10   5   2    0.13    0.37 
  10   5  -2   -0.27    0.27 
  10   5  -2    0.29    0.33 
 -10   5   2    0.36    0.22 
 -10   5   2   -0.18    0.34 
  -9  -5   2    0.41    0.29 
   9  -5  -2    0.80    0.37 
  -9  -5   2    0.54    0.30 
   9  -5  -2    0.41    0.29 
   9   5  -2    1.07    0.34 
  -9   5   2    0.64    0.37 
   9   5  -2    0.31    0.30 
  -9   5   2    0.72    0.23 
  -9   5   2    0.46    0.36 
  -8  -5   2   39.84    1.65 
  -8  -5   2   39.41    1.70 
   8  -5  -2   40.80    1.69 
   8  -5  -2   40.93    1.78 
   8   5  -2   38.62    1.66 
  -8   5   2   38.61    1.75 
  -8   5   2   39.10    1.62 
  -8   5   2   38.35    1.74 
  -8   5   2   41.61    1.58 
   8   5  -2   38.64    1.70 
  -7  -5   2   17.68    0.73 
  -7  -5   2   19.40    0.98 
  -7  -5   2   18.75    0.93 
   7  -5  -2   20.15    1.02 
   7  -5  -2   19.38    0.94 
  -7  -5   2   18.85    0.97 
   7   5  -2   19.32    0.98 
  -7   5   2   20.65    1.00 
  -7   5   2   20.63    0.84 
   7   5  -2   17.37    0.91 
  -7   5   2   19.20    0.90 
  -7   5   2   20.54    1.02 
   6  -5  -2  282.95    9.84 
  -6  -5   2  277.22    9.75 
  -6  -5   2  275.19    9.83 
   6  -5  -2  272.74    9.77 
  -6   5   2  286.35    9.66 
   6   5  -2  272.37    9.76 
   6   5  -2  274.81    9.81 
  -6   5   2  282.82    9.75 
  -6   5   2  280.77    9.84 
  -6   5   2  277.81    9.82 
  -5  -5   2   41.77    1.69 
   5  -5  -2   41.21    1.62 
  -5  -5   2   39.46    1.61 
   5  -5  -2   43.17    1.69 
   5  -5  -2   42.99    1.64 
  -5   5   2   41.66    1.52 
  -5   5   2   44.16    1.70 
   5   5  -2   41.56    1.64 
   5   5  -2   39.31    1.66 
  -5   5   2   43.13    1.62 
  -5   5   2   40.29    1.65 
   4  -5  -2   78.03    2.89 
  -4  -5   2   76.19    2.94 
  -4  -5   2   79.77    2.89 
   4  -5  -2   84.18    2.95 
   4  -5  -2   79.78    2.90 
   4  -5  -2   79.32    2.83 
  -4   5   2   80.99    2.94 
  -4   5   2   80.98    2.90 
   4   5  -2   76.40    2.92 
   4   5  -2   76.25    2.90 
  -4   5   2   81.68    2.92 
   3  -5  -2   92.24    3.34 
  -3  -5   2   87.51    3.38 
   3  -5  -2   93.29    3.38 
  -3  -5   2   91.86    3.34 
   3  -5  -2   96.52    3.35 
   3  -5  -2   99.37    3.30 
   3  -5  -2   90.61    3.35 
  -3   5   2   93.28    3.35 
   3   5  -2   89.03    3.36 
  -3   5   2   92.55    3.36 
  -3   5   2   96.16    3.38 
   3   5  -2   94.92    3.37 
  -2  -5   2   58.78    2.29 
   2  -5  -2   62.14    2.27 
   2  -5  -2   63.03    2.27 
  -2  -5   2   62.87    2.26 
   2  -5  -2   62.74    2.26 
  -2   5   2   61.89    2.27 
  -2   5   2   62.11    2.27 
   2   5  -2   61.41    2.27 
   2   5  -2   61.43    2.28 
   2   5  -2   60.46    2.26 
  -2   5   2   63.80    2.29 
   1  -5  -2   44.22    1.66 
   1  -5  -2   44.79    1.67 
   1  -5  -2   45.87    1.65 
  -1  -5   2   44.78    1.65 
  -1  -5   2   42.27    1.69 
   1   5  -2   45.21    1.67 
   1   5  -2   44.19    1.66 
   1   5  -2   43.39    1.67 
  -1   5   2   44.44    1.64 
  -1   5   2   45.66    1.68 
  -1   5   2   43.72    1.66 
   0  -5   2   21.66    0.92 
   0  -5   2   20.47    0.88 
   0  -5  -2   22.07    0.87 
   0  -5   2   22.21    0.86 
   0  -5  -2   20.38    0.85 
   0  -5  -2   21.39    0.85 
   0   5   2   20.95    0.86 
   0   5  -2   20.09    0.87 
   0   5  -2   22.14    0.88 
   0   5  -2   20.13    0.85 
   0   5   2   20.83    0.83 
   0   5   2   19.84    0.85 
  -1  -5  -2   95.80    3.56 
   1  -5   2  101.00    3.56 
   1  -5   2   98.74    3.59 
  -1  -5  -2   96.83    3.54 
  -1  -5  -2   97.80    3.56 
  -1   5  -2  100.97    3.59 
   1   5   2  101.78    3.57 
  -1   5  -2  101.50    3.58 
  -1   5  -2   98.91    3.56 
  -1   5  -2  103.16    3.60 
   1   5   2  100.67    3.56 
  -2  -5  -2  115.93    4.23 
   2  -5   2  122.03    4.23 
  -2  -5  -2  109.53    4.23 
   2  -5   2  116.96    4.25 
   2  -5   2  115.12    4.18 
  -2  -5  -2  116.73    4.21 
  -2   5  -2  120.05    4.24 
  -2   5  -2  118.68    4.25 
  -2   5  -2  127.49    4.28 
  -2   5  -2  127.24    4.26 
   2   5   2  113.43    4.23 
   2   5   2  121.72    4.22 
   3  -5   2  129.96    4.52 
   3  -5   2  134.60    4.41 
   3  -5   2  129.42    4.56 
  -3  -5  -2  123.88    4.50 
  -3  -5  -2  122.97    4.54 
  -3  -5  -2  122.15    4.53 
   3  -5   2  125.77    4.53 
  -3   5  -2  127.95    4.55 
   3   5   2  119.84    4.49 
  -3   5  -2  128.73    4.54 
  -3   5  -2  125.76    4.54 
   3   5   2  127.66    4.55 
  -4  -5  -2   66.53    2.47 
   4  -5   2   66.14    2.53 
   4  -5   2   66.68    2.54 
   4  -5   2   73.64    2.60 
  -4  -5  -2   68.60    2.53 
  -4  -5  -2   67.73    2.58 
   4   5   2   64.84    2.56 
  -4   5  -2   66.97    2.55 
  -4   5  -2   71.27    2.59 
   4   5   2   67.68    2.51 
  -4   5  -2   70.50    2.59 
   5  -5   2   55.38    2.03 
   5  -5   2   54.45    2.08 
  -5  -5  -2   49.73    1.90 
  -5  -5  -2   52.91    2.04 
  -5  -5  -2   51.51    2.01 
   5  -5   2   51.71    2.02 
   5   5   2   49.31    2.05 
   5   5   2   51.51    1.98 
  -5   5  -2   49.34    1.87 
  -5   5  -2   54.44    2.08 
  -5   5  -2   55.76    2.03 
  -5   5  -2   51.10    2.06 
  -6  -5  -2  139.39    4.92 
   6  -5   2  136.79    4.92 
  -6  -5  -2  127.38    4.76 
   6  -5   2  136.65    4.92 
  -6  -5  -2  135.48    4.95 
   6  -5   2  137.93    4.99 
   6   5   2  130.12    4.88 
  -6   5  -2  139.77    4.77 
  -6   5  -2  141.87    5.00 
  -6   5  -2  138.56    4.99 
   6   5   2  134.79    4.96 
   7  -5   2   11.03    0.71 
  -7  -5  -2   11.21    0.66 
  -7  -5  -2    8.91    0.66 
   7  -5   2    9.88    0.67 
  -7   5  -2    8.69    0.68 
  -7   5  -2   10.44    0.71 
  -7   5  -2   10.08    0.48 
   7   5   2    8.53    0.64 
   7   5   2    9.95    0.63 
   8  -5   2  122.17    4.37 
  -8  -5  -2  114.82    4.36 
   8  -5   2  117.38    4.43 
  -8  -5  -2  117.21    4.36 
   8   5   2  116.34    4.32 
   8   5   2  108.77    4.37 
  -8   5  -2  121.36    4.46 
  -8   5  -2  116.09    4.45 
  -8   5  -2  121.84    4.18 
   9  -5   2    1.29    0.41 
   9  -5   2    1.47    0.40 
  -9  -5  -2    1.33    0.37 
  -9  -5  -2    1.91    0.42 
  -9   5  -2    1.27    0.40 
  -9   5  -2    2.02    0.26 
   9   5   2    1.08    0.38 
  -9   5  -2    1.56    0.46 
   9   5   2    0.98    0.35 
 -10  -5  -2   23.41    1.25 
  10  -5   2   22.79    1.34 
 -10  -5  -2   24.81    1.29 
  10  -5   2   22.29    1.22 
  10   5   2   18.66    1.22 
 -10   5  -2   22.05    1.34 
  10   5   2   21.24    1.13 
 -10   5  -2   22.65    1.32 
 -11  -5  -2    1.29    0.45 
 -11  -5  -2    1.41    0.43 
  11  -5   2    0.62    0.45 
  11  -5   2    0.63    0.41 
 -11   5  -2    0.31    0.46 
  11   5   2    0.91    0.41 
  11   5   2    0.72    0.37 
 -11   5  -2    0.48    0.50 
 -12  -5  -2    1.76    0.52 
  12  -5   2    1.94    0.64 
  12  -5   2    2.06    0.57 
 -12  -5  -2    1.29    0.55 
 -12   5  -2    2.01    0.58 
  12   5   2    1.56    0.50 
  12   5   2    1.99    0.53 
 -12   5  -2    1.52    0.55 
  13  -5   2    4.30    0.71 
  13  -5   2    3.52    0.74 
 -13  -5  -2    5.49    0.79 
 -13  -5  -2    2.94    0.67 
 -13   5  -2    3.31    0.73 
 -13   5  -2    3.76    0.74 
  13   5   2    3.87    0.66 
  13   5   2    3.28    0.70 
 -14  -5  -2   -0.55    0.50 
  14  -5   2   -0.30    0.54 
 -14  -5  -2    0.68    0.56 
  14  -5   2    0.05    0.58 
 -14   5  -2   -0.36    0.61 
 -14   5  -2   -0.08    0.52 
  14   5   2   -0.38    0.51 
  14   5   2   -0.51    0.45 
  15  -5   2    7.91    0.97 
  15  -5   2    7.90    1.09 
 -15  -5  -2    9.88    1.07 
 -15  -5  -2    8.28    1.02 
 -15   5  -2    6.77    1.08 
  15   5   2    7.28    0.91 
  15   5   2    5.97    0.93 
 -15   5  -2    7.97    1.13 
 -16  -6   2   19.26    1.36 
  16  -6  -2   17.00    1.63 
 -16  -6   2   22.87    1.52 
  16  -6  -2   17.13    1.51 
  16   6  -2   16.47    1.38 
  16   6  -2   19.87    1.51 
 -16   6   2   17.72    1.67 
 -16   6   2   16.91    1.53 
 -15  -6   2    0.86    0.60 
  15  -6  -2    0.01    0.60 
  15  -6  -2    0.28    0.60 
 -15  -6   2    0.75    0.61 
  15   6  -2    0.62    0.55 
  15   6  -2   -0.12    0.47 
 -15   6   2    0.33    0.57 
 -15   6   2   -0.01    0.62 
 -14  -6   2   36.85    1.88 
 -14  -6   2   36.16    1.86 
  14  -6  -2   37.11    1.93 
  14  -6  -2   31.83    1.99 
  14   6  -2   36.36    1.90 
 -14   6   2   34.09    1.95 
 -14   6   2   35.86    2.05 
  14   6  -2   34.19    1.82 
 -13  -6   2   29.09    1.52 
 -13  -6   2   24.91    1.45 
  13  -6  -2   24.26    1.62 
  13  -6  -2   25.25    1.49 
 -13   6   2   23.16    1.57 
 -13   6   2   21.27    1.61 
  13   6  -2   23.72    1.42 
  13   6  -2   27.34    1.48 
  12  -6  -2   84.76    3.68 
 -12  -6   2   93.97    3.54 
 -12  -6   2   88.92    3.52 
  12  -6  -2   92.14    3.61 
  12   6  -2   80.80    3.47 
 -12   6   2   85.75    3.72 
  12   6  -2   93.31    3.59 
 -12   6   2   83.77    3.65 
 -11  -6   2   49.58    2.07 
  11  -6  -2   48.66    2.14 
 -11  -6   2   50.34    2.09 
  11  -6  -2   46.09    2.21 
  11   6  -2   49.48    2.13 
  11   6  -2   44.92    2.04 
 -11   6   2   46.58    2.21 
 -11   6   2   43.83    2.20 
 -11   6   2   44.77    1.85 
 -10  -6   2  144.89    5.37 
  10  -6  -2  139.98    5.51 
  10  -6  -2  151.88    5.45 
 -10  -6   2  150.60    5.42 
 -10   6   2  150.77    5.57 
 -10   6   2  141.90    5.50 
 -10   6   2  143.28    5.20 
  10   6  -2  142.46    5.36 
  10   6  -2  145.52    5.43 
  -9  -6   2   24.18    1.22 
   9  -6  -2   25.45    1.34 
   9  -6  -2   24.09    1.25 
  -9  -6   2   26.51    1.27 
  -9   6   2   26.09    1.39 
  -9   6   2   28.34    1.39 
   9   6  -2   25.83    1.23 
   9   6  -2   28.14    1.32 
  -9   6   2   25.61    1.06 
   8  -6  -2  314.17   11.27 
  -8  -6   2  308.46   11.13 
   8  -6  -2  319.11   11.20 
  -8  -6   2  321.32   11.20 
   8   6  -2  302.87   11.14 
  -8   6   2  312.99   11.23 
   8   6  -2  321.92   11.21 
  -8   6   2  315.39   10.97 
  -8   6   2  333.71   11.31 
  -8   6   2  317.42   11.26 
  -7  -6   2   13.43    0.75 
  -7  -6   2   16.06    0.98 
   7  -6  -2   14.27    0.87 
  -7  -6   2   13.71    0.83 
   7  -6  -2   14.97    0.82 
   7   6  -2   14.57    0.83 
  -7   6   2   14.14    0.74 
  -7   6   2   14.94    0.59 
  -7   6   2   16.20    0.91 
  -7   6   2   14.97    0.87 
   7   6  -2   14.73    0.78 
  -6  -6   2  272.91    9.61 
   6  -6  -2  283.69    9.65 
   6  -6  -2  281.32    9.71 
  -6  -6   2  272.49    9.70 
   6   6  -2  271.58    9.63 
  -6   6   2  271.29    9.68 
  -6   6   2  269.14    9.61 
  -6   6   2  278.81    9.71 
   6   6  -2  263.71    9.66 
   5  -6  -2   32.96    1.31 
  -5  -6   2   29.83    1.37 
   5  -6  -2   33.77    1.39 
   5  -6  -2   33.76    1.34 
  -5  -6   2   30.40    1.30 
  -5   6   2   31.28    1.37 
  -5   6   2   32.68    1.36 
   5   6  -2   29.30    1.35 
  -5   6   2   32.23    1.31 
   5   6  -2   33.34    1.34 
  -4  -6   2   25.56    1.17 
   4  -6  -2   27.42    1.03 
  -4  -6   2   26.95    1.12 
   4  -6  -2   27.02    1.13 
   4  -6  -2   26.96    1.13 
   4  -6  -2   28.76    1.19 
   4   6  -2   26.78    1.13 
  -4   6   2   27.41    1.18 
  -4   6   2   27.90    1.13 
  -4   6   2   25.78    1.14 
   4   6  -2   25.55    1.14 
   3  -6  -2  190.17    6.26 
   3  -6  -2  167.96    6.31 
  -3  -6   2  175.06    6.29 
   3  -6  -2  184.04    6.32 
  -3  -6   2  172.53    6.36 
  -3   6   2  182.10    6.35 
   3   6  -2  174.79    6.32 
  -3   6   2  179.66    6.33 
   3   6  -2  179.38    6.33 
  -3   6   2  182.80    6.32 
   2  -6  -2    1.33    0.21 
   2  -6  -2    1.25    0.21 
  -2  -6   2    1.01    0.22 
   2  -6  -2    1.31    0.20 
  -2  -6   2    1.77    0.22 
  -2   6   2    1.49    0.22 
   2   6  -2    1.11    0.19 
   2   6  -2    2.15    0.25 
  -2   6   2    1.21    0.20 
  -2   6   2    1.00    0.21 
   1  -6  -2  271.13    9.47 
   1  -6  -2  273.26    9.46 
   1  -6  -2  262.84    9.48 
  -1  -6   2  282.22    9.46 
  -1  -6   2  274.47    9.51 
  -1   6   2  267.47    9.47 
   1   6  -2  262.04    9.48 
   1   6  -2  273.02    9.48 
  -1   6   2  276.58    9.49 
   0  -6  -2    9.58    0.49 
   0  -6   2    9.26    0.49 
   0  -6  -2    9.28    0.51 
   0  -6  -2   10.47    0.52 
   0  -6   2    9.53    0.54 
   0   6  -2    9.98    0.52 
   0   6   2    9.85    0.51 
   0   6   2   10.41    0.53 
   0   6  -2    8.92    0.53 
  -1  -6  -2  928.45   31.81 
  -1  -6  -2  894.39   32.10 
  -1  -6  -2  906.36   32.08 
   1  -6   2  928.12   31.84 
   1  -6   2  929.78   31.93 
   1   6   2  905.37   32.17 
  -1   6  -2 1000.00   32.22 
  -1   6  -2  933.15   32.22 
   1   6   2  881.71   31.79 
  -2  -6  -2   10.54    0.57 
   2  -6   2    7.77    0.48 
   2  -6   2    8.18    0.52 
  -2  -6  -2    8.08    0.51 
  -2  -6  -2    9.20    0.50 
   2  -6   2    9.22    0.46 
   2   6   2    9.69    0.51 
  -2   6  -2    8.60    0.53 
   2   6   2    9.08    0.53 
  -2   6  -2    9.34    0.55 
  -2   6  -2    8.57    0.53 
   3  -6   2  553.61   19.18 
  -3  -6  -2  559.67   19.30 
  -3  -6  -2  566.12   19.26 
   3  -6   2  550.57   19.29 
   3  -6   2  555.97   19.27 
  -3   6  -2  571.54   19.30 
  -3   6  -2  552.46   19.30 
   3   6   2  554.63   19.30 
   3   6   2  535.88   19.25 
  -3   6  -2  563.22   19.30 
   4  -6   2   31.40    1.24 
  -4  -6  -2   27.45    1.25 
   4  -6   2   30.25    1.28 
  -4  -6  -2   28.78    1.21 
   4  -6   2   28.56    1.24 
   4   6   2   26.85    1.19 
   4   6   2   28.57    1.26 
  -4   6  -2   30.59    1.28 
  -4   6  -2   28.03    1.26 
  -4   6  -2   31.72    1.26 
   5  -6   2  134.04    4.69 
   5  -6   2  124.54    4.61 
  -5  -6  -2  128.92    4.61 
  -5  -6  -2  125.65    4.52 
   5  -6   2  129.33    4.63 
   5   6   2  119.11    4.57 
  -5   6  -2  124.81    4.67 
   5   6   2  130.52    4.67 
  -5   6  -2  132.04    4.68 
   6  -6   2    4.94    0.46 
  -6  -6  -2    6.03    0.34 
   6  -6   2    5.16    0.47 
  -6  -6  -2    6.21    0.54 
   6  -6   2    6.20    0.54 
  -6  -6  -2    5.08    0.46 
  -6   6  -2    5.73    0.55 
   6   6   2    4.45    0.42 
  -6   6  -2    5.00    0.51 
   6   6   2    6.04    0.52 
   7  -6   2   44.29    1.85 
  -7  -6  -2   44.62    1.88 
   7  -6   2   44.12    1.93 
  -7  -6  -2   45.79    1.84 
  -7   6  -2   47.23    1.95 
   7   6   2   42.48    1.81 
   7   6   2   44.49    1.90 
  -7   6  -2   46.76    1.96 
   8  -6   2   11.74    0.87 
  -8  -6  -2   13.16    0.82 
   8  -6   2   12.46    0.81 
  -8  -6  -2   12.03    0.79 
   8   6   2   11.22    0.78 
  -8   6  -2   12.21    0.88 
  -8   6  -2   11.20    0.50 
   8   6   2    9.82    0.69 
  -8   6  -2   12.43    0.90 
  -9  -6  -2   40.23    1.74 
   9  -6   2   41.71    1.76 
  -9  -6  -2   38.48    1.73 
   9  -6   2   37.54    1.83 
   9   6   2   37.69    1.75 
   9   6   2   39.30    1.70 
  -9   6  -2   38.26    1.84 
  -9   6  -2   39.05    1.46 
  -9   6  -2   37.90    1.83 
  10  -6   2   82.71    3.26 
  10  -6   2   83.32    3.37 
 -10  -6  -2   83.69    3.24 
 -10  -6  -2   86.27    3.27 
  10   6   2   80.14    3.19 
 -10   6  -2   74.85    3.33 
 -10   6  -2   81.23    3.34 
  10   6   2   78.70    3.27 
  11  -6   2   59.93    2.47 
  11  -6   2   57.34    2.57 
 -11  -6  -2   57.54    2.44 
 -11  -6  -2   57.78    2.42 
 -11   6  -2   51.68    2.55 
 -11   6  -2   53.95    2.54 
  11   6   2   57.19    2.38 
  11   6   2   52.98    2.42 
  12  -6   2  120.12    4.85 
 -12  -6  -2  129.46    4.74 
 -12  -6  -2  126.67    4.72 
  12  -6   2  122.47    4.72 
  12   6   2  121.86    4.75 
 -12   6  -2  117.21    4.86 
 -12   6  -2  111.58    4.79 
  12   6   2  119.15    4.63 
 -13  -6  -2   51.77    2.36 
  13  -6   2   51.09    2.53 
  13  -6   2   50.57    2.38 
 -13  -6  -2   52.82    2.38 
  13   6   2   50.49    2.40 
 -13   6  -2   45.88    2.45 
 -13   6  -2   49.63    2.51 
  13   6   2   50.69    2.30 
  14  -6   2   45.59    2.45 
 -14  -6  -2   49.40    2.30 
 -14  -6  -2   49.37    2.32 
  14  -6   2   45.11    2.30 
 -14   6  -2   43.90    2.38 
  14   6   2   43.98    2.15 
 -14   6  -2   42.24    2.39 
  14   6   2   46.14    2.32 
 -15  -6  -2   35.72    1.97 
  15  -6   2   33.85    2.12 
  15  -6   2   36.01    2.01 
 -15  -6  -2   35.95    1.93 
 -15   6  -2   34.89    2.17 
  15   6   2   30.77    1.85 
 -15   6  -2   32.15    2.10 
  15   6   2   33.05    1.98 
  16  -7  -2    1.51    0.79 
 -16  -7   2    0.77    0.60 
  16  -7  -2    0.10    0.67 
 -16  -7   2    1.03    0.66 
  16   7  -2    1.60    0.72 
 -16   7   2    0.11    0.73 
 -16   7   2    0.75    0.78 
  16   7  -2    1.31    0.66 
  15  -7  -2   21.56    1.60 
 -15  -7   2   21.37    1.49 
  15  -7  -2   20.71    1.68 
 -15  -7   2   22.26    1.43 
 -15   7   2   22.74    1.68 
 -15   7   2   21.62    1.74 
  15   7  -2   25.33    1.59 
  15   7  -2   19.94    1.45 
  14  -7  -2    0.24    0.59 
 -14  -7   2   -0.07    0.52 
 -14  -7   2    0.46    0.50 
  14  -7  -2    0.12    0.53 
 -14   7   2   -0.36    0.52 
  14   7  -2    0.80    0.53 
  14   7  -2    0.25    0.53 
 -14   7   2    0.28    0.55 
  13  -7  -2   35.12    2.06 
  13  -7  -2   35.99    1.92 
 -13  -7   2   40.25    1.93 
 -13  -7   2   39.92    1.88 
  13   7  -2   42.45    1.96 
 -13   7   2   35.35    2.09 
 -13   7   2   35.02    1.99 
  13   7  -2   37.82    1.89 
 -12  -7   2    4.21    0.63 
 -12  -7   2    5.22    0.70 
  12  -7  -2    3.77    0.63 
  12  -7  -2    3.44    0.68 
  12   7  -2    3.70    0.60 
 -12   7   2    3.56    0.75 
  12   7  -2    4.62    0.67 
 -12   7   2    3.65    0.69 
  11  -7  -2   18.16    1.27 
 -11  -7   2   20.92    1.15 
  11  -7  -2   22.66    1.29 
 -11  -7   2   21.26    1.23 
 -11   7   2   21.30    1.35 
  11   7  -2   17.84    1.12 
  11   7  -2   22.20    1.25 
 -11   7   2   20.35    1.34 
  10  -7  -2   10.88    0.85 
 -10  -7   2   11.41    0.83 
  10  -7  -2   11.41    0.99 
 -10  -7   2   12.44    0.90 
  10   7  -2   11.94    0.85 
 -10   7   2    9.21    0.91 
  10   7  -2   10.39    0.78 
 -10   7   2   11.80    0.98 
  -9  -7   2   31.54    1.48 
  -9  -7   2   32.85    1.55 
   9  -7  -2   33.83    1.65 
   9  -7  -2   32.73    1.54 
  -9   7   2   32.26    1.62 
   9   7  -2   36.42    1.59 
  -9   7   2   32.02    1.65 
   9   7  -2   32.10    1.48 
   8  -7  -2    3.11    0.48 
   8  -7  -2    4.29    0.51 
  -8  -7   2    4.87    0.49 
  -8  -7   2    4.03    0.50 
  -8   7   2    3.90    0.51 
   8   7  -2    5.03    0.51 
   8   7  -2    3.57    0.47 
  -8   7   2    3.91    0.58 
   7  -7  -2   88.69    3.33 
  -7  -7   2   87.20    3.28 
   7  -7  -2   88.88    3.41 
  -7   7   2   90.88    3.43 
   7   7  -2   89.17    3.36 
  -7   7   2   87.85    3.38 
   7   7  -2   85.33    3.30 
  -7   7   2   86.08    3.28 
   6  -7  -2   60.10    2.33 
   6  -7  -2   57.18    2.25 
  -6  -7   2   57.45    2.31 
  -6  -7   2   57.03    2.21 
  -6   7   2   56.22    2.22 
   6   7  -2   57.00    2.28 
  -6   7   2   59.49    2.30 
  -6   7   2   55.18    2.30 
   6   7  -2   57.48    2.25 
   5  -7  -2   14.21    0.76 
  -5  -7   2   16.70    0.75 
   5  -7  -2   15.04    0.82 
  -5  -7   2   12.62    0.78 
   5   7  -2   14.04    0.78 
  -5   7   2   14.87    0.73 
  -5   7   2   14.51    0.81 
  -5   7   2   12.80    0.76 
   5   7  -2   13.39    0.76 
  -4  -7   2   93.44    3.67 
   4  -7  -2  102.92    3.63 
  -4  -7   2   99.00    3.60 
   4  -7  -2  104.75    3.51 
   4  -7  -2   99.30    3.63 
   4   7  -2   96.03    3.62 
  -4   7   2   98.18    3.66 
  -4   7   2   95.46    3.63 
  -4   7   2  102.49    3.63 
   4   7  -2   97.41    3.64 
   3  -7  -2    7.84    0.40 
   3  -7  -2    7.00    0.44 
  -3  -7   2    6.49    0.49 
   3  -7  -2    6.42    0.45 
  -3  -7   2    6.46    0.43 
  -3   7   2    6.11    0.46 
  -3   7   2    6.59    0.50 
  -3   7   2    6.34    0.43 
   3   7  -2    6.15    0.46 
   3   7  -2    6.41    0.46 
   2  -7  -2   68.16    2.45 
  -2  -7   2   62.89    2.49 
   2  -7  -2   64.32    2.46 
  -2  -7   2   66.78    2.44 
  -2   7   2   65.29    2.46 
   2   7  -2   64.64    2.46 
  -2   7   2   66.90    2.46 
   2   7  -2   64.86    2.46 
  -2   7   2   67.83    2.49 
  -1  -7   2   45.54    1.75 
   1  -7  -2   45.41    1.75 
  -1  -7   2   44.50    1.81 
   1   7  -2   45.83    1.78 
   1   7  -2   48.55    1.79 
  -1   7   2   45.09    1.76 
  -1   7   2   46.22    1.78 
   0  -7  -2   44.26    1.74 
   0  -7  -2   43.97    1.71 
   0  -7   2   44.61    1.77 
   0  -7   2   43.52    1.71 
   0   7   2   45.35    1.75 
   0   7  -2   47.67    1.77 
   0   7   2   43.64    1.72 
   0   7  -2   45.14    1.74 
  -1  -7  -2   20.17    0.90 
   1  -7   2   21.87    0.93 
  -1  -7  -2   19.70    0.93 
   1  -7   2   21.25    0.97 
   1   7   2   22.32    0.96 
   1   7   2   21.33    0.92 
  -1   7  -2   21.46    0.97 
  -1   7  -2   21.61    0.95 
   2  -7   2   44.85    1.79 
  -2  -7  -2   46.36    1.79 
   2  -7   2   44.68    1.76 
  -2  -7  -2   44.49    1.74 
   2   7   2   48.14    1.80 
   2   7   2   42.86    1.74 
  -2   7  -2   45.15    1.80 
  -2   7  -2   45.89    1.78 
   3  -7   2    8.03    0.52 
  -3  -7  -2    8.90    0.54 
   3  -7   2    8.81    0.56 
   3  -7   2    9.36    0.43 
  -3  -7  -2   10.54    0.59 
  -3   7  -2    8.91    0.56 
   3   7   2    8.97    0.54 
   3   7   2    9.74    0.59 
  -3   7  -2    9.17    0.57 
  -3   7  -2    8.56    0.57 
  -4  -7  -2  105.39    3.89 
   4  -7   2  107.74    3.91 
   4  -7   2  105.99    3.95 
   4  -7   2  103.29    3.92 
   4   7   2  105.81    3.88 
   4   7   2  109.40    3.95 
  -4   7  -2  106.15    3.96 
  -4   7  -2  112.11    3.96 
   5  -7   2    6.25    0.49 
  -5  -7  -2    6.29    0.50 
   5  -7   2    6.15    0.55 
   5  -7   2    6.18    0.52 
  -5   7  -2    7.17    0.60 
   5   7   2    5.68    0.47 
  -5   7  -2    5.20    0.50 
   5   7   2    4.59    0.46 
   6  -7   2   72.39    2.82 
  -6  -7  -2   72.48    2.79 
  -6  -7  -2   72.34    2.67 
   6  -7   2   77.58    2.90 
   6   7   2   71.14    2.77 
  -6   7  -2   69.74    2.86 
   6   7   2   72.51    2.85 
  -6   7  -2   80.02    2.91 
  -7  -7  -2    7.32    0.60 
  -7  -7  -2    6.25    0.37 
   7  -7   2    7.11    0.59 
  -7  -7  -2    6.58    0.59 
   7  -7   2    6.06    0.60 
   7   7   2    8.00    0.67 
  -7   7  -2    7.18    0.68 
   7   7   2    6.87    0.58 
  -7   7  -2    6.95    0.68 
   8  -7   2   33.09    1.52 
   8  -7   2   32.03    1.58 
  -8  -7  -2   33.17    1.54 
  -8  -7  -2   32.97    1.49 
  -8   7  -2   33.01    1.62 
  -8   7  -2   34.92    1.65 
   8   7   2   33.74    1.56 
   8   7   2   33.30    1.48 
   9  -7   2    0.80    0.38 
   9  -7   2    1.32    0.44 
  -9  -7  -2    2.50    0.47 
  -9  -7  -2    1.26    0.37 
  -9   7  -2    1.46    0.48 
  -9   7  -2    2.00    0.50 
   9   7   2    2.08    0.43 
   9   7   2    1.32    0.40 
  10  -7   2   58.83    2.54 
 -10  -7  -2   58.20    2.38 
  10  -7   2   55.61    2.39 
 -10  -7  -2   59.24    2.42 
 -10   7  -2   56.65    2.53 
  10   7   2   48.69    2.28 
  10   7   2   58.01    2.45 
 -10   7  -2   55.63    2.52 
 -11  -7  -2   28.45    1.49 
  11  -7   2   25.92    1.46 
  11  -7   2   26.79    1.54 
 -11  -7  -2   24.97    1.43 
  11   7   2   26.55    1.48 
 -11   7  -2   23.85    1.51 
 -11   7  -2   27.02    1.59 
  11   7   2   23.61    1.32 
 -12  -7  -2    5.54    0.78 
  12  -7   2    3.91    0.70 
 -12  -7  -2    4.23    0.68 
  12  -7   2    4.32    0.81 
 -12   7  -2    3.80    0.72 
  12   7   2    4.84    0.72 
 -12   7  -2    4.14    0.75 
  12   7   2    3.18    0.61 
 -13  -7  -2   10.98    1.02 
  13  -7   2   10.00    1.15 
  13  -7   2   11.47    1.07 
 -13  -7  -2   10.98    1.02 
  13   7   2   10.14    0.95 
 -13   7  -2    9.63    1.09 
  13   7   2    9.54    1.01 
 -13   7  -2    7.73    1.00 
  14  -7   2    2.78    0.76 
 -14  -7  -2    4.35    0.78 
 -14  -7  -2    2.67    0.75 
  14  -7   2    2.04    0.71 
  14   7   2    2.32    0.67 
 -14   7  -2    3.08    0.84 
  14   7   2    2.34    0.71 
 -14   7  -2    2.61    0.79 
  15  -7   2    8.20    1.05 
  15  -7   2    6.76    1.07 
 -15  -7  -2    7.43    0.98 
 -15  -7  -2    8.84    1.06 
  15   7   2    6.60    0.89 
 -15   7  -2    6.78    1.12 
  15   7   2    8.06    1.04 
 -15   7  -2    6.61    1.10 
  15  -8  -2    2.75    0.80 
 -15  -8   2    4.28    0.77 
  15  -8  -2    4.11    0.88 
 -15  -8   2    3.61    0.79 
 -15   8   2    3.20    0.82 
  15   8  -2    3.71    0.76 
 -15   8   2    3.47    0.86 
  15   8  -2    4.76    0.85 
 -14  -8   2    0.32    0.50 
  14  -8  -2    0.93    0.65 
 -14  -8   2    0.80    0.55 
  14  -8  -2   -0.58    0.54 
  14   8  -2   -0.38    0.45 
 -14   8   2    0.20    0.56 
 -14   8   2   -0.16    0.61 
  14   8  -2    0.66    0.50 
 -13  -8   2    8.08    0.87 
  13  -8  -2    7.39    0.89 
 -13  -8   2    6.69    0.83 
  13  -8  -2    7.55    1.01 
 -13   8   2    6.29    0.96 
 -13   8   2    7.00    0.97 
  13   8  -2    9.53    0.97 
  13   8  -2    6.46    0.79 
 -12  -8   2   22.44    1.30 
  12  -8  -2   23.43    1.53 
  12  -8  -2   19.94    1.39 
 -12  -8   2   22.03    1.34 
  12   8  -2   24.48    1.39 
  12   8  -2   20.12    1.24 
 -12   8   2   22.30    1.55 
 -12   8   2   21.85    1.43 
 -11  -8   2   13.02    0.96 
  11  -8  -2   12.39    1.04 
 -11  -8   2   13.25    0.94 
  11  -8  -2   11.75    1.04 
  11   8  -2   12.66    0.96 
  11   8  -2   14.44    1.03 
 -11   8   2   13.01    1.13 
 -11   8   2   10.25    1.03 
 -10  -8   2   87.71    3.47 
  10  -8  -2   85.28    3.60 
 -10  -8   2   85.03    3.41 
  10  -8  -2   84.62    3.49 
 -10   8   2   90.01    3.61 
 -10   8   2   95.00    3.69 
  10   8  -2   87.30    3.43 
  10   8  -2   93.32    3.53 
  -9  -8   2   23.24    1.20 
   9  -8  -2   19.61    1.21 
   9  -8  -2   20.75    1.15 
  -9  -8   2   19.52    1.07 
  -9   8   2   20.92    1.24 
  -9   8   2   22.28    1.31 
   9   8  -2   21.76    1.11 
   9   8  -2   22.00    1.17 
  -8  -8   2   86.47    3.36 
   8  -8  -2   89.58    3.44 
   8  -8  -2   91.02    3.53 
   8   8  -2   86.29    3.37 
  -8   8   2   95.19    3.56 
   8   8  -2   87.95    3.45 
  -8   8   2   86.74    3.49 
  -7  -8   2   -0.08    0.23 
   7  -8  -2    0.17    0.28 
   7  -8  -2    0.14    0.29 
  -7   8   2    0.40    0.33 
   7   8  -2    0.76    0.31 
  -7   8   2    0.16    0.36 
  -7   8   2    0.22    0.31 
   7   8  -2   -0.04    0.28 
   6  -8  -2   24.27    1.18 
  -6  -8   2   25.53    1.15 
   6  -8  -2   26.32    1.24 
  -6   8   2   24.63    1.15 
   6   8  -2   25.62    1.18 
   6   8  -2   24.44    1.19 
  -6   8   2   24.36    1.19 
  -6   8   2   26.64    1.26 
   5  -8  -2   21.31    0.85 
  -5  -8   2   22.53    1.11 
  -5  -8   2   22.96    1.03 
   5  -8  -2   23.42    1.05 
   5   8  -2   21.38    1.06 
  -5   8   2   22.04    1.06 
   5   8  -2   22.53    1.04 
  -5   8   2   22.00    1.03 
  -5   8   2   21.70    1.09 
  -4  -8   2    2.91    0.38 
  -4  -8   2    2.90    0.32 
   4  -8  -2    2.62    0.24 
   4  -8  -2    2.62    0.34 
   4   8  -2    1.82    0.29 
  -4   8   2    2.12    0.31 
   4   8  -2    2.21    0.32 
  -4   8   2    2.48    0.38 
  -4   8   2    2.26    0.32 
  -3  -8   2    5.92    0.50 
  -3  -8   2    5.54    0.43 
   3  -8  -2    6.12    0.45 
   3   8  -2    6.42    0.47 
  -3   8   2    6.52    0.51 
  -3   8   2    5.67    0.45 
  -3   8   2    6.30    0.52 
   3   8  -2    6.11    0.47 
   2  -8  -2    0.16    0.20 
   2  -8  -2    0.17    0.16 
  -2  -8   2   -0.17    0.15 
  -2  -8   2    0.11    0.17 
   2   8  -2   -0.18    0.19 
  -2   8   2   -0.08    0.17 
  -2   8   2   -0.23    0.17 
  -2   8   2    0.07    0.21 
   2   8  -2   -0.11    0.17 
   1  -8  -2  129.39    4.58 
   1  -8  -2  125.57    4.60 
  -1  -8   2  129.63    4.58 
  -1  -8   2  117.77    4.62 
   1   8  -2  124.12    4.60 
   1   8  -2  129.57    4.60 
  -1   8   2  139.62    4.64 
  -1   8   2  124.01    4.58 
   0  -8  -2   51.72    2.01 
   0  -8  -2   51.81    2.05 
   0  -8   2   53.19    2.08 
   0  -8   2   55.03    2.03 
   0   8   2   51.93    2.03 
   0   8   2   52.23    2.05 
   0   8  -2   53.65    2.06 
   0   8  -2   52.87    2.05 
  -1  -8  -2  207.54    7.58 
   1  -8   2  219.36    7.62 
   1  -8   2  214.71    7.55 
  -1  -8  -2  216.03    7.54 
  -1   8  -2  214.00    7.58 
   1   8   2  212.19    7.56 
   1   8   2  212.72    7.57 
  -1   8  -2  216.11    7.60 
   2  -8   2    2.81    0.35 
   2  -8   2    3.85    0.38 
  -2  -8  -2    2.96    0.31 
   2   8   2    4.57    0.39 
  -2   8  -2    4.39    0.43 
   2   8   2    3.06    0.34 
  -2   8  -2    4.27    0.41 
  -2   8  -2    2.89    0.36 
   3  -8   2  118.49    4.37 
  -3  -8  -2  124.62    4.47 
   3  -8   2  122.50    4.49 
   3  -8   2  124.16    4.53 
  -3   8  -2  123.99    4.52 
   3   8   2  127.56    4.52 
   3   8   2  119.39    4.47 
  -3   8  -2  130.92    4.56 
   4  -8   2   89.43    3.38 
  -4  -8  -2   89.56    3.33 
   4  -8   2   88.86    3.35 
  -4   8  -2   88.53    3.39 
  -4   8  -2   94.52    3.43 
   4   8   2   87.39    3.33 
   4   8   2   92.19    3.40 
   5  -8   2    6.42    0.55 
   5  -8   2    4.56    0.49 
  -5  -8  -2    5.09    0.46 
  -5   8  -2    5.95    0.57 
   5   8   2    5.71    0.46 
   5   8   2    4.70    0.47 
  -5   8  -2    4.82    0.50 
   6  -8   2    9.33    0.73 
   6  -8   2    7.81    0.61 
  -6  -8  -2    8.77    0.63 
   6   8   2    7.37    0.66 
  -6   8  -2    8.51    0.67 
  -6   8  -2    8.87    0.69 
   6   8   2    7.94    0.61 
  -7  -8  -2    6.61    0.58 
   7  -8   2    6.84    0.64 
   7  -8   2    5.92    0.65 
  -7  -8  -2    7.55    0.63 
  -7  -8  -2    6.72    0.42 
  -7   8  -2    8.12    0.75 
   7   8   2    7.62    0.68 
  -7   8  -2    7.45    0.72 
   7   8   2    7.05    0.59 
  -8  -8  -2   27.21    1.30 
   8  -8   2   25.86    1.30 
  -8  -8  -2   27.43    1.35 
  -8  -8  -2   26.25    1.13 
   8  -8   2   25.27    1.41 
   8   8   2   25.65    1.35 
   8   8   2   26.28    1.25 
  -8   8  -2   28.11    1.41 
  -8   8  -2   25.46    1.41 
  -9  -8  -2    6.03    0.63 
   9  -8   2    6.35    0.69 
  -9  -8  -2    5.51    0.63 
   9  -8   2    4.77    0.66 
   9   8   2    7.24    0.73 
  -9   8  -2    6.59    0.77 
  -9   8  -2    5.14    0.69 
   9   8   2    6.11    0.60 
  10  -8   2   25.07    1.50 
  10  -8   2   26.87    1.43 
 -10  -8  -2   27.32    1.41 
 -10  -8  -2   24.71    1.34 
 -10   8  -2   25.40    1.50 
 -10   8  -2   25.08    1.52 
  10   8   2   27.45    1.46 
  10   8   2   25.29    1.31 
  11  -8   2    7.64    0.82 
 -11  -8  -2    7.14    0.79 
 -11  -8  -2    8.98    0.85 
  11  -8   2    6.81    0.86 
  11   8   2    7.31    0.81 
 -11   8  -2    7.10    0.90 
 -11   8  -2    5.60    0.79 
  11   8   2    6.07    0.69 
  12  -8   2   29.43    1.79 
 -12  -8  -2   30.94    1.63 
 -12  -8  -2   32.71    1.64 
  12  -8   2   29.52    1.62 
 -12   8  -2   26.77    1.72 
  12   8   2   29.68    1.68 
 -12   8  -2   29.60    1.74 
  12   8   2   26.98    1.49 
 -13  -8  -2   18.49    1.41 
  13  -8   2   21.09    1.44 
  13  -8   2   19.32    1.47 
 -13  -8  -2   21.04    1.36 
  13   8   2   20.12    1.40 
 -13   8  -2   16.75    1.43 
 -13   8  -2   18.18    1.51 
  13   8   2   21.13    1.32 
  14  -8   2    6.60    0.93 
 -14  -8  -2    6.99    0.92 
  14  -8   2    7.06    1.04 
 -14  -8  -2    6.90    0.92 
 -14   8  -2    4.79    0.90 
 -14   8  -2    5.84    1.00 
  14   8   2    7.29    0.96 
  14   8   2    6.90    0.87 
  15  -9  -2   58.12    2.94 
  15  -9  -2   53.57    2.71 
 -15  -9   2   55.64    2.61 
 -15  -9   2   53.16    2.55 
  15   9  -2   54.43    2.55 
 -15   9   2   49.46    2.79 
 -15   9   2   56.45    2.97 
  15   9  -2   62.32    2.73 
  14  -9  -2    2.38    0.77 
 -14  -9   2    2.49    0.66 
 -14  -9   2    1.23    0.62 
  14  -9  -2    2.75    0.75 
  14   9  -2    2.83    0.69 
 -14   9   2    1.81    0.74 
 -14   9   2    2.23    0.81 
  14   9  -2    2.02    0.63 
 -13  -9   2   65.79    2.85 
  13  -9  -2   68.83    3.00 
 -13  -9   2   70.56    2.92 
  13  -9  -2   62.50    3.10 
  13   9  -2   66.09    2.88 
 -13   9   2   66.62    3.11 
  13   9  -2   70.12    2.96 
 -13   9   2   64.95    3.16 
 -12  -9   2    3.35    0.61 
  12  -9  -2    3.30    0.70 
  12  -9  -2    1.96    0.62 
 -12  -9   2    4.00    0.65 
  12   9  -2    3.30    0.61 
  12   9  -2    3.21    0.57 
 -12   9   2    2.02    0.66 
 -12   9   2    3.22    0.74 
  11  -9  -2   60.57    2.76 
  11  -9  -2   63.95    2.91 
 -11  -9   2   67.07    2.75 
 -11  -9   2   63.26    2.65 
  11   9  -2   69.86    2.80 
  11   9  -2   65.17    2.69 
 -11   9   2   61.47    2.88 
 -11   9   2   66.83    2.96 
 -10  -9   2    6.80    0.72 
  10  -9  -2    5.24    0.66 
 -10  -9   2    5.06    0.60 
  10  -9  -2    5.13    0.71 
 -10   9   2    6.27    0.79 
  10   9  -2    6.68    0.69 
  10   9  -2    6.33    0.68 
 -10   9   2    5.94    0.80 
  -9  -9   2   50.15    2.17 
  -9  -9   2   47.95    2.08 
   9  -9  -2   50.16    2.18 
   9  -9  -2   51.27    2.31 
  -9   9   2   55.55    2.35 
   9   9  -2   51.71    2.14 
  -9   9   2   47.75    2.22 
   9   9  -2   49.19    2.17 
   8  -9  -2   71.90    2.95 
   8  -9  -2   76.42    3.05 
  -8  -9   2   72.51    2.88 
   8   9  -2   74.54    2.91 
   8   9  -2   72.48    2.96 
  -8   9   2   77.06    3.08 
  -8   9   2   75.61    3.01 
   7  -9  -2   40.32    1.85 
  -7  -9   2   41.09    1.71 
   7  -9  -2   42.60    1.79 
   7   9  -2   39.36    1.77 
  -7   9   2   39.50    1.79 
   7   9  -2   40.85    1.74 
  -7   9   2   42.07    1.87 
   6  -9  -2  182.56    6.45 
  -6  -9   2  180.33    6.40 
  -6   9   2  179.74    6.42 
  -6   9   2  168.97    6.46 
  -6   9   2  188.60    6.54 
   6   9  -2  173.13    6.45 
   6   9  -2  174.73    6.42 
   5  -9  -2  101.33    3.46 
  -5  -9   2   93.19    3.61 
   5  -9  -2   96.41    3.65 
   5   9  -2  101.73    3.67 
  -5   9   2   97.06    3.64 
  -5   9   2  100.14    3.72 
  -5   9   2   95.67    3.67 
   5   9  -2   95.77    3.67 
  -4  -9   2  183.38    6.78 
   4  -9  -2  197.05    6.46 
   4  -9  -2  181.94    6.58 
  -4  -9   2  185.73    6.55 
  -4   9   2  172.57    6.58 
  -4   9   2  189.33    6.64 
   4   9  -2  190.76    6.60 
   4   9  -2  176.49    6.58 
  -4   9   2  176.34    6.57 
  -3  -9   2  314.53   11.02 
  -3  -9   2  313.09   11.13 
   3  -9  -2  325.54   11.06 
  -3   9   2  302.84   11.05 
   3   9  -2  317.30   11.06 
  -3   9   2  319.65   11.10 
   3   9  -2  320.92   11.07 
  -3   9   2  303.79   11.05 
  -2  -9   2  262.71    9.61 
  -2  -9   2  270.54    9.53 
   2  -9  -2  273.47    9.54 
  -2   9   2  265.02    9.55 
  -2   9   2  270.80    9.56 
   2   9  -2  271.64    9.56 
  -2   9   2  274.36    9.59 
   2   9  -2  281.09    9.57 
  -1  -9   2  159.69    5.84 
  -1  -9   2  152.90    5.91 
   1  -9  -2  168.01    5.86 
   1   9  -2  162.56    5.88 
  -1   9   2  173.15    5.91 
   1   9  -2  170.53    5.89 
  -1   9   2  159.72    5.86 
   0  -9  -2  200.19    7.05 
   0  -9   2  198.62    7.06 
   0  -9   2  194.85    7.13 
   0   9   2  204.06    7.10 
   0   9   2  192.00    7.06 
   0   9  -2  203.27    7.09 
   0   9  -2  200.20    7.11 
   1  -9   2    1.97    0.30 
   1  -9   2    2.94    0.39 
  -1  -9  -2    2.73    0.35 
   1   9   2    2.55    0.34 
  -1   9  -2    1.98    0.34 
   1   9   2    3.09    0.37 
  -1   9  -2    2.63    0.38 
   2  -9   2   83.18    3.32 
  -2  -9  -2   89.73    3.27 
   2  -9   2   86.22    3.28 
   2   9   2   86.56    3.28 
  -2   9  -2   91.00    3.32 
   2   9   2   90.79    3.31 
  -2   9  -2   89.78    3.33 
   3  -9   2   39.93    1.49 
  -3  -9  -2   39.74    1.58 
   3  -9   2   38.47    1.65 
   3  -9   2   39.53    1.61 
   3   9   2   35.01    1.58 
  -3   9  -2   39.84    1.64 
   3   9   2   38.57    1.62 
  -3   9  -2   37.87    1.64 
   4  -9   2  159.24    5.77 
  -4  -9  -2  164.00    5.75 
   4   9   2  158.41    5.80 
   4   9   2  156.63    5.75 
  -4   9  -2  157.04    5.81 
  -4   9  -2  163.55    5.84 
   5  -9   2   30.91    1.37 
  -5  -9  -2   28.79    1.31 
   5   9   2   30.68    1.39 
  -5   9  -2   29.18    1.42 
  -5   9  -2   31.90    1.42 
   5   9   2   29.22    1.31 
  -6  -9  -2  288.17   10.30 
   6  -9   2  289.08   10.33 
   6  -9   2  291.87   10.40 
  -6   9  -2  293.34   10.40 
   6   9   2  290.81   10.37 
  -6   9  -2  301.69   10.42 
   6   9   2  284.93   10.28 
   7  -9   2   28.71    1.48 
  -7  -9  -2   29.21    1.38 
   7  -9   2   30.22    1.44 
  -7   9  -2   28.96    1.50 
   7   9   2   28.71    1.36 
   7   9   2   31.70    1.49 
  -7   9  -2   31.36    1.50 
  -8  -9  -2  235.18    8.29 
   8  -9   2  228.75    8.28 
   8  -9   2  225.52    8.37 
  -8  -9  -2  236.69    8.24 
  -8   9  -2  228.04    8.39 
   8   9   2  224.94    8.20 
   8   9   2  230.44    8.31 
  -8   9  -2  224.50    8.37 
  -9  -9  -2   22.30    1.25 
  -9  -9  -2   24.00    1.30 
   9  -9   2   24.03    1.41 
   9  -9   2   22.35    1.25 
  -9   9  -2   23.59    1.41 
  -9   9  -2   22.42    1.40 
   9   9   2   22.76    1.32 
   9   9   2   23.14    1.22 
  10  -9   2   61.39    2.79 
 -10  -9  -2   63.55    2.66 
 -10  -9  -2   62.82    2.60 
  10  -9   2   62.08    2.68 
  10   9   2   66.67    2.71 
 -10   9  -2   60.57    2.76 
 -10   9  -2   64.98    2.83 
  10   9   2   58.99    2.57 
  11  -9   2    2.36    0.60 
  11  -9   2    3.07    0.70 
 -11  -9  -2    2.33    0.54 
 -11  -9  -2    2.28    0.54 
 -11   9  -2    2.50    0.63 
  11   9   2    3.03    0.61 
 -11   9  -2    3.48    0.71 
  11   9   2    2.50    0.55 
  12  -9   2   15.44    1.23 
 -12  -9  -2   15.16    1.17 
  12  -9   2   12.98    1.23 
 -12  -9  -2   13.94    1.16 
  12   9   2   15.43    1.21 
  12   9   2   13.55    1.08 
 -12   9  -2   12.64    1.24 
 -12   9  -2   13.61    1.26 
  13  -9   2   11.21    1.23 
  13  -9   2   12.20    1.10 
 -13  -9  -2   10.83    1.09 
 -13  -9  -2   10.12    0.97 
  13   9   2    9.17    0.96 
  13   9   2    9.08    0.97 
 -13   9  -2   11.52    1.23 
 -13   9  -2   10.65    1.26 
 -14  -9  -2    4.52    0.87 
 -14  -9  -2    6.05    0.88 
  14  -9   2    5.94    0.90 
  14  -9   2    6.26    1.06 
  14   9   2    5.29    0.80 
 -14   9  -2    5.51    1.00 
 -14   9  -2    4.92    1.00 
  14   9   2    6.46    0.95 
 -15 -10   2    0.66    0.62 
  15 -10  -2    0.19    0.71 
  15 -10  -2    0.39    0.70 
 -15 -10   2   -0.02    0.61 
  15  10  -2    0.03    0.58 
 -15  10   2   -0.47    0.56 
 -15  10   2   -0.75    0.69 
  15  10  -2    0.59    0.60 
  14 -10  -2    8.09    1.12 
  14 -10  -2    8.48    1.08 
 -14 -10   2   10.64    1.03 
 -14 -10   2    8.44    0.92 
 -14  10   2    7.60    1.13 
  14  10  -2   11.67    1.12 
 -14  10   2    9.10    1.17 
  14  10  -2    9.45    0.94 
 -13 -10   2   -0.15    0.44 
 -13 -10   2    0.19    0.50 
  13 -10  -2   -0.01    0.59 
  13 -10  -2   -0.04    0.57 
  13  10  -2    0.28    0.53 
 -13  10   2   -1.55    0.53 
  13  10  -2    0.32    0.50 
 -13  10   2    0.03    0.65 
  12 -10  -2   24.47    1.54 
 -12 -10   2   26.04    1.43 
  12 -10  -2   24.23    1.60 
 -12 -10   2   24.65    1.46 
  12  10  -2   25.18    1.45 
 -12  10   2   23.99    1.62 
 -12  10   2   23.97    1.62 
  12  10  -2   23.80    1.43 
 -11 -10   2    0.96    0.46 
  11 -10  -2    1.32    0.55 
 -11 -10   2    0.79    0.48 
  11 -10  -2    0.40    0.52 
  11  10  -2    0.27    0.44 
  11  10  -2    0.61    0.48 
 -11  10   2    0.29    0.52 
 -11  10   2    0.15    0.48 
 -10 -10   2   35.88    1.73 
  10 -10  -2   32.44    1.71 
  10 -10  -2   34.65    1.86 
 -10 -10   2   35.76    1.66 
  10  10  -2   34.46    1.70 
 -10  10   2   34.78    1.79 
 -10  10   2   34.96    1.86 
  10  10  -2   35.09    1.65 
   9 -10  -2    8.82    0.83 
   9 -10  -2    9.48    0.93 
  -9 -10   2   11.28    0.84 
  -9 -10   2   10.87    0.90 
  -9  10   2    9.05    0.87 
   9  10  -2   12.42    0.87 
  -9  10   2   11.87    1.03 
   9  10  -2   11.44    0.88 
  -8 -10   2    9.33    0.71 
   8 -10  -2    9.57    0.81 
   8 -10  -2    7.71    0.78 
   8  10  -2    9.30    0.81 
  -8  10   2    7.99    0.77 
   8  10  -2    9.90    0.74 
  -8  10   2    9.72    0.90 
  -7 -10   2   25.16    1.18 
   7 -10  -2   24.77    1.23 
   7  10  -2   25.11    1.24 
   7  10  -2   23.53    1.22 
  -7  10   2   23.81    1.28 
  -7  10   2   21.64    1.30 
   6 -10  -2   13.29    0.86 
  -6 -10   2   13.47    0.82 
   6  10  -2   13.83    0.83 
   6  10  -2   13.46    0.84 
  -6  10   2   14.12    0.93 
  -6  10   2   12.76    0.84 
  -5 -10   2   34.89    1.51 
   5 -10  -2   34.62    1.53 
   5 -10  -2   36.12    1.32 
  -5  10   2   35.41    1.53 
  -5  10   2   35.65    1.61 
   5  10  -2   33.55    1.54 
  -5  10   2   33.86    1.54 
   5  10  -2   35.29    1.53 
  -4 -10   2   83.45    3.09 
   4 -10  -2   76.84    3.10 
   4 -10  -2   90.07    2.99 
  -4  10   2   79.22    3.12 
   4  10  -2   79.55    3.12 
  -4  10   2   80.75    3.12 
  -4  10   2   81.91    3.18 
   4  10  -2   82.04    3.12 
   3 -10  -2  114.00    4.14 
  -3 -10   2  110.63    4.11 
  -3  10   2  117.72    4.21 
  -3  10   2  106.72    4.14 
  -3  10   2  111.84    4.15 
   3  10  -2  114.34    4.16 
   3  10  -2  110.32    4.14 
   2 -10  -2   46.90    1.83 
  -2 -10   2   44.19    1.79 
  -2  10   2   42.48    1.85 
  -2  10   2   43.44    1.81 
   2  10  -2   44.43    1.83 
   2  10  -2   46.27    1.84 
  -2  10   2   44.32    1.83 
   1 -10  -2  100.12    3.61 
  -1 -10   2   96.43    3.60 
  -1 -10   2   97.81    3.83 
  -1  10   2   95.46    3.62 
   1  10  -2   94.80    3.62 
  -1  10   2   99.17    3.65 
   1  10  -2   97.60    3.64 
   0 -10   2    4.69    0.55 
   0 -10  -2    5.39    0.48 
   0 -10   2    4.47    0.43 
   0  10  -2    4.64    0.47 
   0  10  -2    5.24    0.49 
   0  10   2    4.91    0.46 
   0  10   2    4.51    0.45 
   1 -10   2   77.85    2.93 
  -1 -10  -2   75.50    2.90 
   1  10   2   81.55    2.97 
  -1  10  -2   78.61    2.97 
   1  10   2   74.42    2.92 
  -1  10  -2   76.59    2.96 
   2 -10   2    0.74    0.28 
  -2 -10  -2    0.52    0.26 
  -2  10  -2    0.36    0.29 
   2  10   2    1.04    0.31 
   2  10   2    0.65    0.25 
  -2  10  -2    0.72    0.27 
   3 -10   2   28.73    1.25 
  -3 -10  -2   26.61    1.20 
   3  10   2   27.34    1.26 
   3  10   2   24.30    1.19 
  -3  10  -2   28.39    1.29 
  -3  10  -2   25.84    1.26 
   4 -10   2   -0.12    0.25 
   4 -10   2    0.05    0.10 
  -4 -10  -2   -0.24    0.25 
  -4  10  -2   -0.24    0.24 
   4  10   2    0.19    0.27 
   4  10   2    0.20    0.24 
  -4  10  -2    0.41    0.31 
   5 -10   2   38.48    1.68 
  -5 -10  -2   36.92    1.64 
  -5  10  -2   38.95    1.75 
  -5  10  -2   40.48    1.73 
   5  10   2   38.68    1.71 
   5  10   2   37.51    1.63 
  -6 -10  -2    0.64    0.34 
   6 -10   2    1.16    0.38 
  -6  10  -2    0.61    0.36 
  -6  10  -2    1.08    0.41 
   6  10   2    1.00    0.31 
   6  10   2    0.80    0.38 
  -7 -10  -2   73.89    3.00 
   7 -10   2   78.85    3.07 
   7  10   2   76.82    3.09 
  -7  10  -2   79.98    3.17 
   7  10   2   75.54    2.99 
  -7  10  -2   78.53    3.14 
  -8 -10  -2   12.82    0.89 
   8 -10   2   11.23    0.88 
  -8 -10  -2   13.17    0.86 
   8 -10   2   12.55    0.98 
   8  10   2   12.51    0.97 
   8  10   2   12.76    0.87 
  -8  10  -2   11.54    1.02 
  -8  10  -2   13.93    1.07 
   9 -10   2   28.37    1.48 
  -9 -10  -2   29.64    1.48 
   9 -10   2   30.01    1.60 
  -9 -10  -2   25.93    1.44 
  -9  10  -2   27.48    1.58 
   9  10   2   31.64    1.46 
   9  10   2   29.50    1.55 
  -9  10  -2   27.72    1.57 
  10 -10   2   12.16    1.09 
  10 -10   2   13.30    1.06 
 -10 -10  -2   13.53    1.02 
 -10 -10  -2   13.23    0.94 
  10  10   2   14.21    1.08 
 -10  10  -2   10.43    1.05 
 -10  10  -2   10.34    1.02 
  10  10   2   10.77    0.93 
  11 -10   2   12.39    1.18 
  11 -10   2   13.65    1.14 
 -11 -10  -2   14.19    1.04 
 -11 -10  -2   13.29    1.01 
 -11  10  -2   11.70    1.14 
 -11  10  -2   12.18    1.18 
  11  10   2   16.00    1.17 
  11  10   2   13.83    1.02 
  12 -10   2    2.92    0.66 
 -12 -10  -2    4.09    0.70 
  12 -10   2    3.36    0.79 
 -12 -10  -2    4.65    0.75 
  12  10   2    3.74    0.61 
 -12  10  -2    3.51    0.82 
 -12  10  -2    3.25    0.77 
  12  10   2    4.04    0.74 
 -13 -10  -2    6.31    0.88 
 -13 -10  -2    5.66    0.83 
  13 -10   2    5.46    0.82 
  13 -10   2    4.73    0.90 
  13  10   2    6.39    0.89 
 -13  10  -2    5.61    0.97 
  13  10   2    4.15    0.72 
 -13  10  -2    4.67    0.90 
 -14 -10  -2   16.09    1.31 
  14 -10   2   15.64    1.36 
  14 -10   2   14.43    1.51 
 -14 -10  -2   17.65    1.42 
  14  10   2   15.67    1.27 
 -14  10  -2   16.21    1.55 
 -14  10  -2   13.65    1.45 
  14  10   2   16.08    1.37 
 -14 -11   2    0.89    0.64 
  14 -11  -2    0.39    0.67 
 -14 -11   2    0.92    0.60 
  14 -11  -2    0.85    0.70 
 -14  11   2    0.98    0.67 
  14  11  -2    1.28    0.61 
 -14  11   2   -0.09    0.72 
  14  11  -2    1.30    0.62 
 -13 -11   2   13.29    1.15 
  13 -11  -2   12.25    1.20 
  13 -11  -2   14.04    1.35 
 -13 -11   2   14.46    1.15 
  13  11  -2   12.64    1.11 
  13  11  -2   10.76    1.06 
 -13  11   2   12.12    1.24 
 -13  11   2   13.36    1.38 
  12 -11  -2    3.20    0.73 
  12 -11  -2    2.70    0.76 
 -12 -11   2    3.57    0.60 
 -12 -11   2    2.77    0.60 
 -12  11   2    2.51    0.72 
  12  11  -2    2.80    0.65 
 -12  11   2    2.93    0.74 
  12  11  -2    3.34    0.60 
 -11 -11   2    4.20    0.64 
  11 -11  -2    3.23    0.69 
  11 -11  -2    3.97    0.73 
 -11 -11   2    4.30    0.60 
  11  11  -2    4.00    0.61 
 -11  11   2    3.52    0.72 
 -11  11   2    3.18    0.77 
  11  11  -2    4.92    0.70 
 -10 -11   2    0.59    0.47 
  10 -11  -2    1.00    0.46 
 -10 -11   2    0.97    0.44 
  10 -11  -2    0.95    0.49 
  10  11  -2    1.64    0.54 
 -10  11   2    0.82    0.56 
 -10  11   2    1.36    0.58 
  10  11  -2    1.14    0.48 
  -9 -11   2    2.57    0.47 
   9 -11  -2    2.32    0.55 
  -9  11   2    2.19    0.57 
   9  11  -2    1.28    0.49 
   9  11  -2    2.90    0.53 
  -9  11   2    2.00    0.57 
   8 -11  -2   15.41    1.00 
  -8 -11   2   13.86    0.96 
   8  11  -2   15.36    1.03 
  -8  11   2   16.33    1.10 
  -8  11   2   15.78    1.09 
   8  11  -2   15.49    0.96 
  -7 -11   2    0.61    0.37 
   7 -11  -2    0.34    0.37 
  -7  11   2    0.24    0.36 
   7  11  -2    0.37    0.36 
  -7  11   2    0.26    0.34 
   7  11  -2    0.54    0.34 
   6 -11  -2   90.50    3.42 
  -6 -11   2   85.99    3.34 
   6  11  -2   87.57    3.42 
  -6  11   2   89.76    3.48 
  -6  11   2   87.76    3.44 
   6  11  -2   85.80    3.37 
  -5 -11   2   15.19    0.86 
   5 -11  -2   15.88    0.93 
   5 -11  -2   16.13    0.69 
  -5  11   2   15.07    0.98 
  -5  11   2   15.30    0.92 
   5  11  -2   15.35    0.94 
   5  11  -2   16.13    0.91 
   4 -11  -2   75.30    2.92 
   4 -11  -2   80.05    2.77 
  -4 -11   2   71.63    2.86 
  -4  11   2   74.77    3.05 
   4  11  -2   74.08    2.93 
  -4  11   2   72.71    2.93 
  -4  11   2   77.22    2.98 
   4  11  -2   72.85    2.90 
  -3 -11   2   61.06    2.38 
   3 -11  -2   58.70    2.40 
   3  11  -2   58.60    2.41 
  -3  11   2   63.86    2.47 
  -3  11   2   60.75    2.42 
   3  11  -2   60.80    2.41 
  -3  11   2   59.66    2.41 
   2 -11  -2   18.53    0.97 
  -2 -11   2   17.55    0.92 
   2  11  -2   21.57    1.02 
  -2  11   2   17.74    0.96 
  -2  11   2   18.14    1.00 
  -2  11   2   16.83    0.93 
   2  11  -2   18.07    0.98 
  -1 -11   2   27.66    1.24 
   1 -11  -2   28.20    1.27 
   1  11  -2   26.73    1.27 
  -1  11   2   26.40    1.27 
   1  11  -2   28.26    1.28 
  -1  11   2   28.01    1.27 
   0 -11   2    1.14    0.29 
   0 -11  -2    1.35    0.29 
   0  11  -2    1.20    0.31 
   0  11  -2    1.00    0.31 
   0  11   2    1.62    0.34 
   0  11   2    1.25    0.31 
   1 -11   2    9.79    0.69 
  -1 -11  -2   10.82    0.66 
   1  11   2   10.47    0.72 
   1  11   2   10.22    0.70 
  -1  11  -2   11.59    0.75 
  -1  11  -2    9.79    0.72 
  -2 -11  -2    0.44    0.25 
   2 -11   2    0.85    0.31 
  -2  11  -2    0.19    0.29 
  -2  11  -2    0.25    0.30 
   2  11   2    0.34    0.29 
   2  11   2    0.69    0.27 
   3 -11   2    9.60    0.67 
  -3 -11  -2   10.30    0.69 
  -3  11  -2    9.24    0.70 
   3  11   2    9.02    0.65 
   3  11   2   10.39    0.73 
  -3  11  -2    9.26    0.71 
   4 -11   2   16.13    0.70 
   4 -11   2   17.98    0.98 
  -4 -11  -2   16.70    0.93 
  -4  11  -2   17.05    1.01 
  -4  11  -2   17.01    1.01 
   4  11   2   16.11    0.97 
   4  11   2   16.80    0.94 
  -5 -11  -2   36.07    1.63 
   5 -11   2   37.43    1.67 
  -5  11  -2   38.25    1.75 
   5  11   2   37.35    1.69 
   5  11   2   35.88    1.61 
  -5  11  -2   38.72    1.74 
  -6 -11  -2   36.91    1.68 
   6 -11   2   38.91    1.75 
  -6  11  -2   39.48    1.82 
  -6  11  -2   39.04    1.83 
   6  11   2   38.07    1.69 
   6  11   2   38.55    1.76 
  -7 -11  -2    0.57    0.39 
   7 -11   2    0.08    0.38 
   7  11   2    0.26    0.38 
  -7  11  -2    0.42    0.43 
  -7  11  -2    0.56    0.40 
   7  11   2   -0.16    0.34 
  -8 -11  -2   47.99    2.05 
   8 -11   2   45.68    2.08 
   8  11   2   45.50    1.99 
  -8  11  -2   45.95    2.17 
  -8  11  -2   44.58    2.19 
   8  11   2   50.14    2.16 
  -9 -11  -2   -0.66    0.38 
   9 -11   2    0.19    0.42 
   9 -11   2   -0.18    0.38 
  -9 -11  -2    0.28    0.40 
   9  11   2   -0.35    0.41 
  -9  11  -2   -0.06    0.43 
  -9  11  -2    0.60    0.51 
   9  11   2    0.30    0.40 
 -10 -11  -2   23.11    1.34 
  10 -11   2   22.34    1.45 
  10 -11   2   21.51    1.34 
 -10 -11  -2   23.15    1.37 
 -10  11  -2   18.91    1.48 
  10  11   2   24.50    1.42 
  10  11   2   21.15    1.27 
 -10  11  -2   21.72    1.44 
  11 -11   2    0.87    0.62 
 -11 -11  -2    1.14    0.53 
 -11 -11  -2    1.30    0.55 
  11 -11   2    0.46    0.54 
  11  11   2    1.07    0.55 
  11  11   2    1.43    0.52 
 -11  11  -2    0.17    0.58 
 -11  11  -2    0.40    0.57 
  12 -11   2    0.87    0.65 
  12 -11   2    1.64    0.62 
 -12 -11  -2    1.00    0.53 
 -12 -11  -2    1.09    0.54 
  12  11   2    0.54    0.51 
 -12  11  -2   -0.81    0.64 
 -12  11  -2    0.27    0.56 
  12  11   2    1.65    0.59 
  13 -11   2    0.54    0.61 
 -13 -11  -2    0.17    0.54 
 -13 -11  -2    0.94    0.64 
  13 -11   2    0.64    0.63 
  13  11   2    0.68    0.58 
 -13  11  -2   -0.47    0.68 
 -13  11  -2    0.60    0.68 
  13  11   2    0.23    0.55 
  14 -12  -2   24.07    1.89 
 -14 -12   2   26.75    1.65 
 -14 -12   2   25.40    1.61 
  14 -12  -2   25.91    1.81 
  14  12  -2   25.76    1.56 
 -14  12   2   25.62    1.88 
  14  12  -2   26.48    1.68 
 -14  12   2   24.17    1.97 
  13 -12  -2    5.11    0.95 
 -13 -12   2    4.72    0.76 
 -13 -12   2    5.35    0.80 
  13 -12  -2    5.80    0.93 
 -13  12   2    4.69    0.93 
  13  12  -2    4.67    0.76 
 -13  12   2    4.93    1.00 
  13  12  -2    4.87    0.78 
  12 -12  -2   48.78    2.59 
 -12 -12   2   47.27    2.27 
  12 -12  -2   50.34    2.49 
 -12 -12   2   50.52    2.37 
  12  12  -2   53.23    2.42 
 -12  12   2   51.60    2.66 
 -12  12   2   51.98    2.60 
  12  12  -2   51.72    2.34 
 -11 -12   2   19.80    1.29 
 -11 -12   2   19.76    1.23 
  11 -12  -2   21.88    1.46 
  11  12  -2   20.03    1.30 
  11  12  -2   21.75    1.38 
 -11  12   2   19.36    1.47 
 -11  12   2   21.25    1.49 
 -10 -12   2   98.62    3.80 
  10 -12  -2   98.25    3.86 
 -10 -12   2   90.46    3.69 
 -10  12   2   97.22    4.02 
  10  12  -2   88.93    3.69 
 -10  12   2   90.10    3.90 
  10  12  -2   99.78    3.84 
  -9 -12   2   16.99    1.06 
   9 -12  -2   17.38    1.21 
  -9  12   2   17.58    1.31 
  -9  12   2   18.03    1.26 
   9  12  -2   17.29    1.09 
   9  12  -2   19.56    1.22 
   8 -12  -2  119.37    4.68 
  -8 -12   2  126.58    4.60 
  -8  12   2  120.74    4.77 
   8  12  -2  122.84    4.62 
  -8  12   2  118.80    4.72 
   8  12  -2  122.92    4.68 
   7 -12  -2   21.60    1.24 
  -7 -12   2   23.51    1.21 
  -7  12   2   21.54    1.29 
   7  12  -2   22.06    1.23 
  -7  12   2   21.47    1.24 
   7  12  -2   23.21    1.28 
  -6 -12   2   50.31    2.13 
   6 -12  -2   52.30    2.20 
   6  12  -2   51.54    2.16 
   6  12  -2   54.62    2.21 
  -6  12   2   49.47    2.24 
  -6  12   2   49.00    2.21 
  -5 -12   2   42.80    1.82 
   5 -12  -2   40.07    1.83 
   5 -12  -2   44.49    1.61 
  -5  12   2   41.69    1.87 
   5  12  -2   42.29    1.85 
  -5  12   2   39.87    1.89 
   5  12  -2   43.10    1.84 
   4 -12  -2   20.96    0.91 
   4 -12  -2   18.98    1.04 
  -4 -12   2   20.41    1.02 
  -4  12   2   18.23    1.13 
   4  12  -2   18.61    1.07 
  -4  12   2   18.15    1.05 
   4  12  -2   20.02    1.09 
  -3 -12   2  115.26    4.35 
   3 -12  -2  115.95    4.39 
  -3  12   2  118.90    4.46 
  -3  12   2  116.99    4.41 
   3  12  -2  120.66    4.41 
   3  12  -2  119.44    4.42 
   2 -12  -2   15.35    0.90 
  -2 -12   2   16.67    0.90 
  -2  12   2   15.37    0.96 
   2  12  -2   15.76    0.96 
   2  12  -2   17.75    0.95 
  -2  12   2   17.07    0.95 
  -1 -12   2  227.20    8.07 
   1 -12  -2  219.24    8.07 
  -1  12   2  232.45    8.13 
   1  12  -2  230.56    8.11 
   1  12  -2  222.51    8.11 
  -1  12   2  224.86    8.09 
   0 -12  -2    9.99    0.72 
   0 -12   2   10.20    0.73 
   0  12  -2    9.97    0.73 
   0  12   2   10.96    0.78 
   0  12  -2    9.71    0.76 
   0  12   2   10.65    0.70 
  -1 -12  -2  189.27    6.79 
   1 -12   2  188.34    6.79 
   1  12   2  197.68    6.85 
  -1  12  -2  185.41    6.82 
   1  12   2  181.93    6.79 
   2 -12   2    7.53    0.66 
  -2 -12  -2    8.76    0.68 
  -2  12  -2    7.35    0.68 
  -2  12  -2    6.11    0.62 
   2  12   2    8.71    0.70 
   2  12   2    9.27    0.73 
   3 -12   2  231.12    7.96 
  -3 -12  -2  219.84    7.92 
   3  12   2  224.43    7.98 
  -3  12  -2  215.66    7.97 
   3  12   2  220.02    7.93 
  -3  12  -2  217.10    8.00 
   4 -12   2    1.16    0.39 
   4 -12   2    0.73    0.19 
  -4 -12  -2    0.60    0.33 
   4  12   2    0.71    0.35 
  -4  12  -2    0.28    0.34 
   4  12   2    0.88    0.38 
  -4  12  -2    1.08    0.38 
   5 -12   2   78.34    3.02 
  -5 -12  -2   73.29    2.96 
  -5  12  -2   78.13    3.08 
   5  12   2   78.72    3.06 
  -5  12  -2   71.79    3.05 
   5  12   2   74.13    2.97 
   6 -12   2    0.70    0.37 
  -6 -12  -2    0.78    0.40 
  -6  12  -2    0.93    0.45 
   6  12   2    0.73    0.42 
  -6  12  -2    0.66    0.45 
   6  12   2    0.95    0.36 
   7 -12   2   51.85    2.36 
  -7 -12  -2   54.07    2.33 
   7  12   2   54.48    2.31 
   7  12   2   60.08    2.45 
  -7  12  -2   55.98    2.46 
  -7  12  -2   56.29    2.49 
   8 -12   2   30.16    1.59 
  -8 -12  -2   29.90    1.52 
  -8  12  -2   30.25    1.69 
   8  12   2   30.54    1.49 
   8  12   2   33.14    1.64 
  -8  12  -2   27.69    1.62 
   9 -12   2   35.14    1.85 
  -9 -12  -2   39.58    1.82 
  -9 -12  -2   35.25    1.82 
  -9  12  -2   38.97    2.01 
  -9  12  -2   38.48    2.01 
   9  12   2   36.94    1.78 
   9  12   2   39.13    1.91 
 -10 -12  -2   46.79    2.10 
  10 -12   2   43.54    2.20 
 -10 -12  -2   46.09    2.19 
 -10  12  -2   43.46    2.29 
  10  12   2   49.14    2.24 
  10  12   2   46.34    2.10 
 -10  12  -2   46.39    2.36 
 -11 -12  -2   37.56    1.88 
 -11 -12  -2   37.91    1.90 
  11 -12   2   33.00    1.87 
 -11  12  -2   37.10    2.11 
 -11  12  -2   33.94    2.02 
  11  12   2   39.56    1.97 
  11  12   2   37.14    1.83 
  12 -12   2   35.62    1.95 
 -12 -12  -2   33.92    1.78 
 -12 -12  -2   32.93    1.83 
  12 -12   2   33.34    2.04 
  12  12   2   35.28    1.91 
  12  12   2   34.01    1.78 
 -12  12  -2   31.26    2.06 
 -12  12  -2   31.86    2.01 
 -13 -12  -2   25.25    1.60 
  13 -12   2   21.78    1.56 
 -13 -12  -2   24.52    1.57 
  13 -12   2   23.15    1.79 
  13  12   2   23.00    1.50 
 -13  12  -2   20.90    1.70 
  13  12   2   25.39    1.64 
 -13  12  -2   23.53    1.75 
  13 -13  -2   12.55    1.25 
 -13 -13   2   14.65    1.18 
 -13 -13   2   12.36    1.13 
 -13  13   2   13.14    1.43 
  13  13  -2   13.24    1.18 
 -13  13   2   13.98    1.37 
  13  13  -2   15.73    1.30 
  12 -13  -2    0.18    0.60 
 -12 -13   2    0.37    0.49 
 -12 -13   2    0.22    0.53 
 -12  13   2    0.10    0.61 
  12  13  -2    0.79    0.51 
 -12  13   2   -0.90    0.54 
  12  13  -2   -0.16    0.49 
  11 -13  -2   24.18    1.56 
 -11 -13   2   26.60    1.55 
 -11 -13   2   24.33    1.45 
  11  13  -2   26.17    1.45 
 -11  13   2   25.87    1.69 
  11  13  -2   27.06    1.58 
 -11  13   2   25.65    1.77 
 -10 -13   2    4.68    0.65 
  10 -13  -2    3.91    0.69 
 -10 -13   2    4.17    0.65 
 -10  13   2    4.09    0.77 
  10  13  -2    6.45    0.77 
 -10  13   2    5.05    0.83 
  10  13  -2    3.14    0.63 
   9 -13  -2   53.46    2.42 
  -9 -13   2   53.23    2.29 
   9  13  -2   56.94    2.41 
  -9  13   2   50.62    2.44 
   9  13  -2   51.60    2.30 
  -9  13   2   48.99    2.46 
  -8 -13   2   17.16    1.06 
   8 -13  -2   15.87    1.12 
  -8  13   2   18.94    1.30 
   8  13  -2   16.92    1.13 
   8  13  -2   17.82    1.18 
  -8  13   2   19.56    1.25 
  -7 -13   2   22.39    1.25 
   7 -13  -2   21.50    1.31 
   7  13  -2   24.78    1.35 
   7  13  -2   23.25    1.26 
  -7  13   2   23.34    1.42 
  -7  13   2   24.05    1.36 
   6 -13  -2    1.13    0.40 
  -6 -13   2    1.03    0.43 
  -6  13   2    1.43    0.47 
  -6  13   2    1.40    0.49 
   6  13  -2    1.36    0.42 
   6  13  -2    1.91    0.49 
  -5 -13   2   13.36    0.88 
   5 -13  -2   15.92    0.99 
  -5  13   2   14.30    1.03 
   5  13  -2   12.98    0.90 
  -5  13   2   13.59    0.97 
   5  13  -2   13.25    0.92 
   4 -13  -2   25.86    1.29 
  -4 -13   2   26.37    1.29 
  -4  13   2   24.87    1.35 
   4  13  -2   25.50    1.33 
   4  13  -2   26.72    1.35 
  -4  13   2   25.98    1.34 
   3 -13  -2    6.44    0.62 
  -3 -13   2    6.68    0.60 
  -3  13   2    7.12    0.71 
   3  13  -2    5.92    0.60 
  -3  13   2    7.25    0.68 
   3  13  -2    6.07    0.61 
   2 -13  -2   38.29    1.70 
  -2 -13   2   38.07    1.66 
  -2  13   2   36.45    1.68 
   2  13  -2   38.18    1.72 
   2  13  -2   38.02    1.73 
  -2  13   2   39.44    1.76 
  -1 -13   2    1.71    0.41 
   1 -13  -2    2.53    0.44 
  -1  13   2    1.57    0.43 
   1  13  -2    2.15    0.42 
   1  13  -2    2.23    0.45 
  -1  13   2    1.95    0.43 
   0 -13  -2   35.61    1.58 
   0 -13   2   36.10    1.60 
   0  13  -2   36.32    1.62 
   0  13  -2   34.81    1.64 
   0  13   2   34.79    1.59 
   0  13   2   35.83    1.63 
   1 -13   2    1.36    0.38 
  -1 -13  -2    1.44    0.35 
   1  13   2    1.82    0.44 
  -1  13  -2    1.17    0.37 
   1  13   2    1.21    0.38 
  -1  13  -2    1.26    0.41 
   2 -13   2   86.15    3.38 
  -2 -13  -2   89.13    3.37 
  -2  13  -2   88.12    3.44 
  -2  13  -2   87.87    3.41 
   2  13   2   83.83    3.38 
   2  13   2   90.23    3.43 
  -3 -13  -2    2.04    0.44 
   3 -13   2    1.63    0.44 
  -3  13  -2    2.25    0.45 
   3  13   2    1.82    0.39 
  -3  13  -2    1.12    0.40 
   3  13   2    2.14    0.44 
   4 -13   2   85.86    3.39 
  -4 -13  -2   93.05    3.60 
   4 -13   2   98.04    3.65 
   4  13   2   95.05    3.62 
  -4  13  -2   93.94    3.72 
   4  13   2   95.45    3.68 
  -4  13  -2  100.70    3.72 
  -5 -13  -2    1.28    0.39 
   5 -13   2    1.84    0.48 
  -5  13  -2    1.43    0.47 
   5  13   2    1.79    0.45 
  -5  13  -2    1.43    0.45 
   5  13   2    1.18    0.41 
   6 -13   2   25.11    1.37 
  -6 -13  -2   26.98    1.38 
   6  13   2   27.56    1.37 
  -6  13  -2   26.92    1.50 
  -6  13  -2   26.22    1.48 
   6  13   2   27.46    1.46 
   7 -13   2    3.54    0.62 
  -7 -13  -2    3.39    0.57 
   7  13   2    3.44    0.55 
   7  13   2    2.93    0.55 
  -7  13  -2    3.61    0.67 
  -7  13  -2    2.69    0.59 
   8 -13   2   11.24    0.97 
  -8 -13  -2   11.80    0.90 
   8  13   2   11.40    0.96 
   8  13   2   12.68    0.94 
  -8  13  -2   10.32    1.00 
  -8  13  -2    9.88    0.98 
   9 -13   2   17.76    1.25 
  -9 -13  -2   18.25    1.24 
  -9 -13  -2   15.91    1.10 
  -9  13  -2   16.40    1.28 
   9  13   2   18.91    1.17 
  -9  13  -2   15.61    1.28 
   9  13   2   19.23    1.30 
 -10 -13  -2    7.63    0.86 
 -10 -13  -2    6.26    0.81 
  10 -13   2    7.96    0.92 
  10  13   2    6.71    0.75 
 -10  13  -2    7.46    0.96 
 -10  13  -2    6.64    0.98 
  10  13   2    7.68    0.87 
  11 -13   2    9.06    0.99 
 -11 -13  -2   10.68    1.02 
 -11 -13  -2   10.36    1.03 
  11  13   2    9.11    0.93 
 -11  13  -2    9.91    1.19 
 -11  13  -2    9.76    1.17 
  11  13   2   10.43    1.05 
  12 -13   2   10.30    1.08 
 -12 -13  -2    7.02    0.85 
 -12 -13  -2    8.14    0.93 
  12  13   2    7.98    0.96 
  12  13   2    7.22    0.83 
 -12  13  -2    7.36    1.13 
 -12  13  -2    9.78    1.23 
 -12 -14   2    7.84    0.92 
  12 -14  -2    7.81    1.00 
 -12 -14   2    7.95    0.91 
 -12  14   2    8.80    1.22 
  12  14  -2    7.97    0.91 
  12  14  -2    8.68    0.96 
 -12  14   2    7.99    1.12 
 -11 -14   2   12.30    1.03 
  11 -14  -2   15.07    1.29 
 -11 -14   2   13.84    1.17 
 -11  14   2   12.25    1.26 
  11  14  -2   12.73    1.06 
 -11  14   2   13.22    1.27 
  11  14  -2   14.46    1.16 
  10 -14  -2   15.52    1.30 
 -10 -14   2   17.43    1.17 
 -10  14   2   15.29    1.37 
  10  14  -2   14.70    1.17 
 -10  14   2   16.58    1.34 
  10  14  -2   16.75    1.20 
  -9 -14   2    0.74    0.48 
   9 -14  -2   -0.54    0.42 
  -9  14   2   -0.21    0.53 
   9  14  -2    0.37    0.49 
   9  14  -2    0.69    0.46 
  -9  14   2   -0.17    0.45 
   8 -14  -2   37.65    1.93 
  -8 -14   2   42.18    1.88 
   8  14  -2   36.14    1.82 
  -8  14   2   40.51    1.96 
   8  14  -2   39.08    1.92 
  -8  14   2   39.44    2.05 
   7 -14  -2    0.72    0.44 
  -7 -14   2    1.18    0.43 
   7  14  -2    0.73    0.46 
   7  14  -2    0.50    0.42 
  -7  14   2    0.38    0.45 
  -7  14   2    0.92    0.50 
  -6 -14   2   10.46    0.84 
   6 -14  -2    8.12    0.78 
   6  14  -2    7.08    0.74 
  -6  14   2   11.01    0.93 
   6  14  -2    7.86    0.80 
  -6  14   2    9.88    0.93 
  -5 -14   2   -0.10    0.39 
   5 -14  -2    0.13    0.39 
   5  14  -2    0.47    0.42 
  -5  14   2    0.16    0.37 
  -5  14   2   -0.11    0.39 
   5  14  -2    0.79    0.39 
   4 -14  -2    4.34    0.58 
  -4 -14   2    5.15    0.57 
  -4  14   2    4.83    0.62 
  -4  14   2    3.35    0.55 
   4  14  -2    4.58    0.60 
   4  14  -2    4.03    0.59 
  -3 -14   2    5.69    0.61 
   3 -14  -2    4.46    0.57 
   3  14  -2    5.62    0.64 
  -3  14   2    4.95    0.59 
  -3  14   2    5.44    0.65 
   3  14  -2    4.82    0.60 
   2 -14  -2    4.82    0.58 
  -2 -14   2    4.43    0.54 
  -2  14   2    6.67    0.65 
   2  14  -2    4.56    0.57 
   2  14  -2    5.06    0.61 
  -2  14   2    4.17    0.57 
   1 -14  -2   48.64    2.13 
  -1 -14   2   52.70    2.16 
   1  14  -2   48.81    2.18 
   1  14  -2   50.19    2.18 
  -1  14   2   51.85    2.17 
  -1  14   2   52.61    2.22 
   0 -14   2    1.19    0.37 
   0 -14  -2    1.39    0.43 
   0  14   2    1.40    0.38 
   0  14  -2    0.85    0.40 
   0  14   2    1.42    0.43 
   0  14  -2    0.47    0.40 
  -1 -14  -2   45.34    1.98 
   1 -14   2   48.19    2.00 
  -1  14  -2   44.87    2.02 
   1  14   2   46.09    2.03 
   1  14   2   44.76    1.97 
  -1  14  -2   44.15    2.03 
   2 -14   2   11.24    0.84 
  -2 -14  -2   10.10    0.80 
   2  14   2   12.69    0.85 
   2  14   2   12.84    0.92 
  -2  14  -2   12.61    0.91 
  -2  14  -2   12.48    0.89 
  -3 -14  -2   36.26    1.58 
   3 -14   2   32.65    1.57 
  -3  14  -2   31.73    1.63 
  -3  14  -2   34.82    1.64 
   3  14   2   33.40    1.61 
   3  14   2   32.07    1.57 
  -4 -14  -2    1.42    0.45 
   4 -14   2    0.50    0.41 
   4 -14   2    1.19    0.29 
   4  14   2    1.13    0.44 
   4  14   2    0.71    0.43 
  -4  14  -2    1.33    0.45 
  -4  14  -2    1.16    0.44 
  -5 -14  -2    4.46    0.57 
   5 -14   2    3.98    0.57 
  -5  14  -2    3.80    0.60 
  -5  14  -2    4.32    0.65 
   5  14   2    4.91    0.62 
   5  14   2    4.85    0.64 
   6 -14   2   -0.06    0.38 
  -6 -14  -2    0.04    0.36 
   6  14   2    0.05    0.41 
  -6  14  -2   -0.55    0.44 
  -6  14  -2   -0.21    0.45 
   6  14   2   -0.06    0.38 
  -7 -14  -2    0.47    0.44 
   7 -14   2    0.60    0.50 
   7  14   2    0.46    0.43 
  -7  14  -2    0.57    0.48 
   7  14   2   -0.16    0.41 
  -7  14  -2    0.01    0.43 
   8 -14   2    0.19    0.49 
  -8 -14  -2    0.11    0.42 
   8  14   2    0.02    0.43 
  -8  14  -2   -0.46    0.48 
  -8  14  -2   -0.17    0.52 
   8  14   2   -0.56    0.40 
   9 -14   2    2.11    0.63 
  -9 -14  -2    2.11    0.58 
  -9 -14  -2    2.82    0.64 
  -9  14  -2    3.33    0.76 
   9  14   2    3.33    0.73 
  -9  14  -2    4.18    0.80 
   9  14   2    2.99    0.61 
 -10 -14  -2    8.13    0.84 
  10 -14   2    8.86    1.01 
 -10 -14  -2    9.15    0.98 
  10  14   2    9.15    0.91 
 -10  14  -2    8.20    1.03 
  10  14   2   10.41    1.04 
 -10  14  -2    8.27    1.02 
 -11 -14  -2    6.94    0.90 
  11 -14   2    7.10    0.93 
 -11 -14  -2    6.01    0.83 
  11  14   2    7.48    0.86 
 -11  14  -2    7.39    1.08 
 -11  14  -2    6.69    1.09 
  11  14   2    7.58    0.97 
 -12 -15   2    1.85    0.67 
 -12 -15   2    0.68    0.57 
  12 -15  -2    1.36    0.67 
  12  15  -2    0.90    0.58 
  12  15  -2    0.73    0.61 
 -12  15   2    0.38    0.77 
 -12  15   2    1.30    0.76 
 -11 -15   2   22.28    1.38 
  11 -15  -2   23.73    1.66 
 -11 -15   2   24.35    1.54 
  11  15  -2   25.84    1.59 
  11  15  -2   23.36    1.49 
 -11  15   2   22.21    1.75 
 -11  15   2   22.72    1.68 
 -10 -15   2    3.87    0.65 
  10 -15  -2    6.18    0.92 
 -10  15   2    4.94    0.83 
  10  15  -2    5.21    0.74 
  10  15  -2    5.71    0.82 
 -10  15   2    5.92    0.97 
   9 -15  -2   26.41    1.58 
  -9 -15   2   25.97    1.44 
  -9  15   2   25.41    1.67 
   9  15  -2   21.79    1.36 
   9  15  -2   21.51    1.40 
  -9  15   2   25.05    1.58 
   8 -15  -2   15.40    1.21 
  -8 -15   2   16.26    1.08 
  -8  15   2   13.32    1.24 
  -8  15   2   15.25    1.16 
   8  15  -2   15.82    1.11 
   8  15  -2   15.63    1.18 
  -7 -15   2   60.64    2.58 
   7 -15  -2   58.95    2.65 
   7  15  -2   63.29    2.63 
   7  15  -2   60.69    2.68 
  -7  15   2   61.58    2.72 
  -7  15   2   64.42    2.81 
   6 -15  -2   61.59    2.74 
  -6 -15   2   66.56    2.73 
   6  15  -2   65.30    2.77 
  -6  15   2   66.95    2.82 
   6  15  -2   64.71    2.75 
  -6  15   2   66.71    2.86 
  -5 -15   2   40.22    1.85 
   5 -15  -2   40.75    1.90 
   5  15  -2   38.77    1.87 
  -5  15   2   40.71    1.99 
   5  15  -2   42.38    1.95 
  -5  15   2   42.02    1.95 
   4 -15  -2   84.91    3.41 
  -4 -15   2   85.15    3.35 
   4  15  -2   90.59    3.44 
  -4  15   2   81.66    3.40 
  -4  15   2   82.22    3.44 
   4  15  -2   85.53    3.41 
   3 -15  -2   27.78    1.45 
  -3 -15   2   27.99    1.42 
  -3  15   2   27.43    1.46 
  -3  15   2   28.51    1.52 
   3  15  -2   27.65    1.48 
   3  15  -2   28.51    1.48 
  -2 -15   2   57.60    2.44 
   2 -15  -2   57.88    2.47 
   2  15  -2   61.34    2.51 
   2  15  -2   60.09    2.51 
  -2  15   2   56.20    2.47 
  -2  15   2   58.65    2.52 
  -1 -15   2   17.15    1.05 
   1 -15  -2   16.57    1.05 
  -1  15   2   15.20    1.03 
   1  15  -2   16.36    1.08 
  -1  15   2   16.04    1.10 
   1  15  -2   15.44    1.03 
   0 -15   2   51.41    2.24 
   0 -15  -2   54.91    2.29 
   0  15   2   53.49    2.33 
   0  15  -2   55.89    2.33 
   0  15   2   52.90    2.29 
   0  15  -2   51.36    2.31 
  -1 -15  -2   12.01    0.91 
   1 -15   2   11.79    0.91 
   1  15   2   11.54    0.95 
   1  15   2   10.87    0.90 
  -1  15  -2   11.16    0.88 
  -1  15  -2   11.08    0.89 
   2 -15   2  129.95    4.92 
  -2 -15  -2  125.00    4.90 
  -2  15  -2  135.74    4.99 
  -2  15  -2  128.82    4.98 
   2  15   2  129.64    4.93 
   2  15   2  136.07    4.98 
  -3 -15  -2    4.04    0.60 
   3 -15   2    4.64    0.62 
  -3  15  -2    3.76    0.59 
   3  15   2    3.53    0.54 
   3  15   2    4.73    0.64 
  -3  15  -2    4.09    0.63 
  -4 -15  -2   76.92    3.09 
   4 -15   2   72.13    3.10 
  -4  15  -2   77.17    3.20 
  -4  15  -2   78.54    3.19 
   4  15   2   80.81    3.17 
   4  15   2   74.72    3.07 
   5 -15   2    7.91    0.81 
  -5 -15  -2    7.75    0.78 
   5  15   2    6.78    0.73 
   5  15   2    6.05    0.73 
  -5  15  -2    8.96    0.91 
  -5  15  -2    7.98    0.89 
  -6 -15  -2   65.68    2.86 
   6 -15   2   73.50    2.98 
  -6  15  -2   71.43    3.04 
   6  15   2   68.71    2.88 
  -6  15  -2   70.25    3.05 
   6  15   2   72.78    3.01 
   7 -15   2    2.77    0.57 
  -7 -15  -2    2.63    0.60 
   7  15   2    1.84    0.48 
  -7  15  -2    1.37    0.56 
   7  15   2    2.75    0.63 
  -7  15  -2    1.45    0.55 
   8 -15   2   62.62    2.81 
  -8 -15  -2   68.31    2.77 
   8  15   2   66.14    2.85 
  -8  15  -2   63.68    2.93 
  -8  15  -2   64.01    2.93 
   8  15   2   58.92    2.68 
  -9 -15  -2    2.38    0.58 
   9 -15   2    2.05    0.68 
   9  15   2    1.94    0.53 
  -9  15  -2    1.46    0.71 
   9  15   2    1.39    0.63 
  -9  15  -2    1.65    0.70 
 -10 -15  -2   44.13    2.21 
 -10 -15  -2   44.39    2.16 
  10 -15   2   44.49    2.27 
  10  15   2   42.99    2.11 
 -10  15  -2   42.92    2.35 
 -10  15  -2   41.80    2.39 
  10  15   2   48.57    2.31 
  11 -15   2   10.95    1.17 
 -11 -15  -2   11.13    1.11 
 -11 -15  -2   10.47    1.06 
 -11  15  -2   12.97    1.39 
  11  15   2   13.80    1.25 
 -11  15  -2   10.93    1.28 
  11  15   2   11.01    1.05 
 -11 -16   2    1.38    0.63 
 -11 -16   2    0.57    0.57 
  11 -16  -2    0.30    0.69 
 -11  16   2    0.53    0.70 
  11  16  -2    0.41    0.57 
  11  16  -2    1.53    0.63 
 -11  16   2    0.74    0.71 
  10 -16  -2    3.95    0.84 
 -10 -16   2    4.11    0.72 
  10  16  -2    4.07    0.71 
 -10  16   2    4.28    0.81 
 -10  16   2    5.00    0.96 
  10  16  -2    3.45    0.70 
   9 -16  -2    3.40    0.77 
  -9 -16   2    3.52    0.69 
   9  16  -2    3.81    0.70 
  -9  16   2    3.78    0.85 
   9  16  -2    4.61    0.68 
  -9  16   2    3.32    0.75 
  -8 -16   2   14.01    1.09 
   8 -16  -2   15.89    1.28 
  -8  16   2   16.32    1.23 
   8  16  -2   14.97    1.20 
  -8  16   2   15.92    1.35 
   8  16  -2   16.82    1.25 
  -7 -16   2   16.54    1.17 
   7 -16  -2   16.42    1.25 
  -7  16   2   16.36    1.35 
  -7  16   2   16.91    1.29 
   7  16  -2   17.76    1.24 
   7  16  -2   17.37    1.25 
  -6 -16   2   27.57    1.53 
   6 -16  -2   29.38    1.61 
   6  16  -2   26.13    1.56 
   6  16  -2   29.76    1.58 
  -6  16   2   30.87    1.63 
  -6  16   2   26.91    1.66 
   5 -16  -2   42.67    2.04 
  -5 -16   2   42.07    1.99 
  -5  16   2   42.97    2.08 
  -5  16   2   45.44    2.17 
   5  16  -2   46.69    2.11 
   5  16  -2   45.38    2.09 
   4 -16  -2   18.22    1.21 
  -4 -16   2   19.83    1.15 
   4  16  -2   19.37    1.19 
  -4  16   2   21.22    1.32 
   4  16  -2   17.58    1.22 
  -4  16   2   16.62    1.18 
  -3 -16   2   34.34    1.70 
   3 -16  -2   34.62    1.74 
   3  16  -2   33.24    1.70 
   3  16  -2   38.64    1.79 
  -3  16   2   35.73    1.75 
  -3  16   2   34.79    1.79 
  -2 -16   2    7.60    0.74 
   2 -16  -2    8.26    0.80 
  -2  16   2    8.81    0.87 
   2  16  -2    9.09    0.87 
  -2  16   2    8.59    0.80 
   2  16  -2    7.68    0.82 
   1 -16  -2    9.90    0.86 
  -1 -16   2    7.99    0.76 
  -1  16   2    9.65    0.91 
  -1  16   2   10.06    0.86 
   1  16  -2    9.03    0.82 
   1  16  -2   10.13    0.90 
   0 -16   2   16.78    1.07 
   0 -16  -2   17.14    1.07 
   0  16   2   18.01    1.17 
   0  16  -2   17.72    1.17 
   0  16  -2   17.71    1.12 
   0  16   2   15.72    1.12 
  -1 -16  -2   11.73    0.95 
   1 -16   2   10.96    0.88 
  -1  16  -2   12.78    1.02 
  -1  16  -2   10.85    0.92 
   1  16   2   11.74    1.00 
   1  16   2   11.70    0.96 
   2 -16   2    0.65    0.42 
  -2 -16  -2    1.30    0.48 
  -2  16  -2    1.72    0.54 
   2  16   2    0.90    0.48 
   2  16   2    1.36    0.46 
  -2  16  -2    0.83    0.47 
   3 -16   2   49.58    2.25 
  -3 -16  -2   49.76    2.23 
   3  16   2   51.57    2.27 
  -3  16  -2   54.94    2.39 
   3  16   2   53.67    2.34 
  -3  16  -2   49.53    2.30 
   4 -16   2   16.61    1.11 
  -4 -16  -2   16.27    1.12 
   4  16   2   15.95    1.17 
  -4  16  -2   15.99    1.20 
  -4  16  -2   18.95    1.25 
   4  16   2   16.61    1.08 
   5 -16   2   25.21    1.46 
  -5 -16  -2   28.62    1.48 
  -5  16  -2   25.56    1.50 
  -5  16  -2   25.61    1.55 
   5  16   2   24.76    1.49 
   5  16   2   23.90    1.41 
  -6 -16  -2    5.49    0.75 
   6 -16   2    4.90    0.74 
  -6  16  -2    5.58    0.83 
   6  16   2    6.80    0.77 
  -6  16  -2    5.58    0.81 
   6  16   2    6.17    0.79 
  -7 -16  -2   19.24    1.30 
   7 -16   2   18.12    1.33 
   7  16   2   19.18    1.36 
   7  16   2   19.78    1.21 
  -7  16  -2   21.65    1.41 
  -7  16  -2   20.30    1.46 
  -8 -16  -2    1.33    0.59 
   8 -16   2    2.39    0.61 
  -8  16  -2    1.57    0.69 
  -8  16  -2    1.25    0.61 
   8  16   2    1.13    0.56 
   8  16   2    1.23    0.58 
   9 -16   2   16.64    1.36 
  -9 -16  -2   17.34    1.30 
  -9  16  -2   16.45    1.49 
   9  16   2   18.51    1.41 
   9  16   2   17.92    1.27 
  -9  16  -2   17.80    1.42 
 -10 -16  -2    1.65    0.62 
 -10 -16  -2    1.74    0.63 
  10 -16   2    1.26    0.64 
 -10  16  -2    1.80    0.82 
  10  16   2    0.66    0.60 
  10  16   2    1.16    0.64 
 -10  16  -2    2.29    0.79 
 -10 -17   2    1.47    0.63 
  10 -17  -2   -0.22    0.63 
 -10  17   2    0.96    0.72 
 -10  17   2    1.46    0.70 
  10  17  -2    1.26    0.64 
  10  17  -2    1.33    0.61 
   9 -17  -2    1.25    0.64 
  -9 -17   2    1.92    0.65 
   9  17  -2    1.70    0.61 
  -9  17   2    1.78    0.70 
  -9  17   2    1.21    0.68 
   9  17  -2    1.70    0.66 
   8 -17  -2    7.80    0.98 
  -8 -17   2    7.77    0.87 
  -8  17   2    7.88    1.04 
  -8  17   2    7.95    0.99 
   8  17  -2    6.54    0.83 
   8  17  -2    6.70    0.84 
   7 -17  -2    0.51    0.55 
  -7 -17   2    0.00    0.46 
  -7  17   2   -0.41    0.52 
  -7  17   2    0.48    0.49 
   7  17  -2    0.21    0.53 
   7  17  -2   -0.79    0.47 
   6 -17  -2   11.32    1.00 
  -6 -17   2   11.34    0.99 
  -6  17   2   11.10    1.11 
  -6  17   2    9.95    0.99 
   6  17  -2    9.92    0.94 
   6  17  -2   12.45    1.04 
  -5 -17   2    5.89    0.76 
   5 -17  -2    4.02    0.67 
  -5  17   2    4.85    0.75 
   5  17  -2    4.33    0.71 
  -5  17   2    4.32    0.72 
   5  17  -2    5.00    0.76 
  -4 -17   2    6.39    0.75 
   4 -17  -2    4.18    0.67 
  -4  17   2    4.86    0.73 
  -4  17   2    5.63    0.77 
   4  17  -2    5.03    0.74 
   4  17  -2    6.58    0.80 
   3 -17  -2   28.87    1.57 
  -3 -17   2   28.60    1.52 
  -3  17   2   29.16    1.57 
   3  17  -2   27.27    1.57 
  -3  17   2   29.81    1.62 
   3  17  -2   27.31    1.58 
  -2 -17   2   10.62    0.88 
   2 -17  -2    9.11    0.90 
   2  17  -2    9.45    0.95 
  -2  17   2   10.55    0.94 
   2  17  -2    9.55    0.93 
  -2  17   2    8.73    0.86 
   1 -17  -2    8.90    0.84 
  -1 -17   2    8.48    0.81 
   1  17  -2    9.45    0.92 
  -1  17   2    9.59    0.93 
  -1  17   2   10.45    0.90 
   1  17  -2   10.38    0.93 
   0 -17   2    5.01    0.68 
   0 -17  -2    4.14    0.65 
   0  17  -2    5.72    0.72 
   0  17  -2    4.16    0.65 
   0  17   2    4.91    0.66 
   0  17   2    5.00    0.72 
   1 -17   2    0.15    0.45 
  -1 -17  -2    0.20    0.44 
  -1  17  -2    0.12    0.41 
  -1  17  -2   -0.04    0.45 
   1  17   2   -0.20    0.45 
   1  17   2    0.20    0.43 
  -2 -17  -2    1.28    0.47 
   2 -17   2    0.09    0.45 
   2  17   2    0.47    0.47 
   2  17   2    0.51    0.51 
  -2  17  -2    0.09    0.44 
  -2  17  -2    0.22    0.42 
  -3 -17  -2    5.53    0.71 
   3 -17   2    5.99    0.75 
  -3  17  -2    6.77    0.84 
  -3  17  -2    5.64    0.78 
   3  17   2    5.43    0.75 
   3  17   2    4.70    0.71 
  -4 -17  -2    1.62    0.56 
   4 -17   2    1.99    0.59 
   4  17   2    2.20    0.58 
  -4  17  -2    2.52    0.61 
   4  17   2    2.61    0.62 
  -4  17  -2    1.89    0.63 
   5 -17   2    0.25    0.52 
  -5 -17  -2    0.94    0.54 
  -5  17  -2   -0.22    0.51 
   5  17   2    1.04    0.54 
  -5  17  -2    0.16    0.57 
   5  17   2    0.45    0.49 
   6 -17   2   19.55    1.37 
  -6 -17  -2   21.80    1.38 
   6  17   2   20.53    1.29 
   6  17   2   22.36    1.45 
  -6  17  -2   21.41    1.51 
  -6  17  -2   22.15    1.45 
  -7 -17  -2    1.23    0.54 
   7 -17   2    2.23    0.65 
  -7  17  -2    1.56    0.71 
   7  17   2    1.51    0.58 
  -7  17  -2    1.24    0.65 
   7  17   2    1.47    0.56 
   8 -17   2   14.26    1.25 
  -8 -17  -2   15.88    1.27 
   8  17   2   16.45    1.34 
  -8  17  -2   16.09    1.39 
  -8  17  -2   17.25    1.46 
   8  17   2   14.55    1.20 
  -9 -17  -2    0.28    0.59 
   9 -17   2    0.06    0.62 
  -9  17  -2   -0.03    0.69 
  -9  17  -2   -0.77    0.62 
   9  17   2    0.17    0.61 
   9  17   2    0.95    0.59 
  -9 -18   2    7.22    0.85 
   9 -18  -2    7.08    1.00 
   9  18  -2    6.16    0.85 
   9  18  -2    6.79    0.93 
  -9  18   2    5.74    1.02 
  -9  18   2    6.71    1.00 
   8 -18  -2   41.05    2.17 
  -8 -18   2   38.17    1.97 
   8  18  -2   39.66    2.10 
   8  18  -2   40.63    2.08 
  -8  18   2   39.47    2.11 
  -8  18   2   42.44    2.24 
  -7 -18   2   27.74    1.59 
   7 -18  -2   28.40    1.71 
  -7  18   2   26.72    1.69 
   7  18  -2   24.38    1.62 
  -7  18   2   27.88    1.68 
   7  18  -2   26.48    1.56 
  -6 -18   2   16.13    1.26 
   6 -18  -2   18.33    1.28 
  -6  18   2   17.28    1.38 
   6  18  -2   16.28    1.30 
  -6  18   2   15.78    1.29 
   6  18  -2   18.11    1.31 
  -5 -18   2   20.53    1.29 
   5 -18  -2   20.23    1.34 
   5  18  -2   21.28    1.40 
   5  18  -2   18.62    1.31 
  -5  18   2   19.12    1.38 
  -5  18   2   22.72    1.52 
  -4 -18   2   18.03    1.27 
   4 -18  -2   19.25    1.34 
  -4  18   2   19.36    1.40 
  -4  18   2   19.38    1.27 
   4  18  -2   20.80    1.37 
   4  18  -2   17.18    1.30 
   3 -18  -2   28.68    1.66 
  -3 -18   2   31.02    1.64 
  -3  18   2   29.15    1.66 
   3  18  -2   31.45    1.70 
   3  18  -2   29.99    1.64 
  -3  18   2   30.80    1.74 
  -2 -18   2   19.96    1.27 
   2 -18  -2   21.09    1.31 
   2  18  -2   20.36    1.40 
  -2  18   2   21.74    1.36 
   2  18  -2   20.70    1.38 
  -2  18   2   22.78    1.44 
   1 -18  -2   69.10    2.92 
  -1 -18   2   69.83    2.93 
   1  18  -2   67.18    2.97 
  -1  18   2   70.34    2.95 
   1  18  -2   66.65    2.96 
  -1  18   2   69.60    2.99 
   0 -18  -2    1.03    0.56 
   0 -18   2    0.91    0.54 
   0  18   2    1.27    0.55 
   0  18  -2    0.88    0.56 
   0  18  -2    1.37    0.57 
   0  18   2    1.13    0.55 
  -1 -18  -2   62.28    2.67 
   1 -18   2   59.31    2.67 
   1  18   2   63.75    2.70 
  -1  18  -2   64.66    2.76 
  -1  18  -2   58.10    2.72 
   1  18   2   61.64    2.73 
   2 -18   2    1.14    0.56 
  -2 -18  -2    0.51    0.51 
  -2  18  -2    0.42    0.48 
   2  18   2    1.42    0.54 
   2  18   2    0.99    0.51 
  -2  18  -2    0.40    0.50 
  -3 -18  -2   59.53    2.59 
   3 -18   2   60.46    2.62 
   3  18   2   58.73    2.59 
  -3  18  -2   55.09    2.62 
   3  18   2   60.08    2.65 
  -3  18  -2   56.57    2.61 
  -4 -18  -2    0.36    0.51 
   4 -18   2    0.09    0.47 
  -4  18  -2   -0.21    0.53 
   4  18   2   -0.51    0.50 
  -4  18  -2   -0.71    0.54 
   4  18   2   -0.29    0.47 
  -5 -18  -2   47.26    2.19 
   5 -18   2   44.85    2.20 
   5  18   2   45.62    2.23 
  -5  18  -2   47.27    2.34 
   5  18   2   47.42    2.21 
  -5  18  -2   46.06    2.32 
  -6 -18  -2    0.15    0.57 
   6 -18   2    0.67    0.59 
   6  18   2    0.83    0.52 
  -6  18  -2    0.27    0.54 
   6  18   2    0.75    0.60 
  -6  18  -2    0.88    0.59 
  -7 -18  -2   41.97    2.11 
   7 -18   2   39.89    2.10 
  -7  18  -2   41.41    2.22 
  -7  18  -2   41.55    2.22 
   7  18   2   41.72    2.06 
   7  18   2   44.64    2.20 
  -8 -18  -2   10.32    1.01 
   8 -18   2   10.95    1.13 
   8  18   2   11.93    1.18 
   8  18   2    8.74    0.95 
  -8  18  -2   11.77    1.26 
  -8  18  -2   11.95    1.25 
  -7 -19   2   13.70    1.14 
   7 -19  -2   15.52    1.32 
   7  19  -2   12.33    1.15 
  -7  19   2   13.34    1.28 
  -7  19   2   15.23    1.30 
   7  19  -2   15.23    1.25 
  -6 -19   2    6.47    0.81 
   6 -19  -2    5.58    0.85 
  -6  19   2    4.97    0.92 
   6  19  -2    7.02    0.92 
   6  19  -2    4.35    0.75 
  -6  19   2    7.12    0.94 
   5 -19  -2    8.10    0.97 
  -5 -19   2    5.50    0.77 
   5  19  -2    5.59    0.81 
  -5  19   2    5.42    0.89 
   5  19  -2    6.88    0.90 
  -5  19   2    6.21    0.86 
   4 -19  -2    3.25    0.69 
  -4 -19   2    2.90    0.62 
   4  19  -2    3.16    0.68 
  -4  19   2    3.57    0.73 
   4  19  -2    3.37    0.74 
  -4  19   2    3.70    0.73 
   3 -19  -2    5.07    0.82 
  -3 -19   2    4.11    0.69 
   3  19  -2    5.03    0.78 
  -3  19   2    6.00    0.85 
   3  19  -2    6.14    0.85 
  -3  19   2    5.45    0.79 
  -2 -19   2   25.52    1.51 
   2 -19  -2   28.78    1.64 
   2  19  -2   27.93    1.60 
   2  19  -2   28.52    1.65 
  -2  19   2   27.24    1.60 
  -2  19   2   26.99    1.60 
  -1 -19   2   -0.31    0.46 
   1 -19  -2    0.59    0.56 
  -1  19   2    1.47    0.60 
   1  19  -2    0.54    0.57 
   1  19  -2    0.52    0.54 
  -1  19   2   -0.11    0.53 
   0 -19   2   47.57    2.30 
   0 -19  -2   50.06    2.34 
   0  19   2   49.36    2.33 
   0  19  -2   47.62    2.34 
   0  19  -2   49.43    2.37 
   0  19   2   52.39    2.40 
   1 -19   2    0.45    0.50 
  -1 -19  -2    0.56    0.56 
   1  19   2    0.91    0.57 
  -1  19  -2    0.75    0.54 
   1  19   2    1.35    0.60 
  -1  19  -2    0.08    0.52 
   2 -19   2   32.05    1.73 
  -2 -19  -2   34.92    1.81 
   2  19   2   31.69    1.76 
  -2  19  -2   33.56    1.84 
   2  19   2   34.22    1.85 
  -2  19  -2   31.75    1.78 
   3 -19   2    0.36    0.55 
  -3 -19  -2    0.21    0.49 
  -3  19  -2    0.34    0.59 
  -3  19  -2    0.69    0.52 
   3  19   2    1.33    0.58 
   3  19   2   -0.19    0.50 
  -4 -19  -2   17.43    1.30 
   4 -19   2   16.11    1.29 
  -4  19  -2   17.16    1.30 
   4  19   2   14.76    1.16 
  -4  19  -2   16.93    1.36 
   4  19   2   17.14    1.34 
  -5 -19  -2   -0.18    0.57 
   5 -19   2    0.27    0.60 
  -5  19  -2    0.27    0.58 
   5  19   2    0.61    0.59 
  -5  19  -2    0.81    0.65 
   5  19   2    0.69    0.55 
   6 -19   2   18.69    1.43 
  -6 -19  -2   17.48    1.36 
  -6  19  -2   19.26    1.42 
   6  19   2   18.71    1.42 
  -6  19  -2   16.43    1.44 
   6  19   2   15.92    1.30 
  -5 -20   2   -0.03    0.55 
   5 -20  -2    0.59    0.60 
  -5  20   2   -0.09    0.58 
   5  20  -2   -0.06    0.56 
  -5  20   2   -0.08    0.56 
   5  20  -2   -0.65    0.52 
  -4 -20   2    0.03    0.57 
   4 -20  -2   -0.03    0.54 
  -4  20   2   -0.06    0.57 
   4  20  -2    0.42    0.56 
   4  20  -2    1.14    0.58 
  -4  20   2   -0.48    0.52 
   3 -20  -2    1.74    0.67 
  -3 -20   2    0.83    0.60 
  -3  20   2    1.61    0.68 
  -3  20   2    0.86    0.57 
   3  20  -2    2.39    0.70 
   3  20  -2    1.84    0.69 
   2 -20  -2   -0.91    0.54 
  -2 -20   2    0.06    0.48 
  -2  20   2    0.41    0.57 
   2  20  -2   -0.14    0.57 
   2  20  -2   -0.32    0.48 
  -2  20   2    0.31    0.54 
   1 -20  -2    3.95    0.76 
  -1 -20   2    4.12    0.77 
  -1  20   2    3.46    0.74 
   1  20  -2    4.02    0.78 
   1  20  -2    3.96    0.74 
  -1  20   2    3.12    0.73 
   0 -20   2    0.46    0.55 
   0 -20  -2   -0.16    0.50 
   0  20  -2    0.07    0.57 
   0  20   2   -0.13    0.52 
   0  20  -2    0.07    0.53 
   0  20   2    0.13    0.52 
   1 -20   2    7.48    0.90 
  -1 -20  -2    5.85    0.87 
  -1  20  -2    6.67    0.90 
   1  20   2    8.91    0.96 
   1  20   2    7.65    0.93 
  -1  20  -2    6.04    0.90 
   2 -20   2    0.47    0.58 
  -2 -20  -2    0.77    0.62 
   2  20   2    0.76    0.58 
   2  20   2   -0.06    0.58 
  -2  20  -2    0.04    0.57 
  -2  20  -2   -0.04    0.53 
  -3 -20  -2   12.56    1.15 
   3 -20   2   11.74    1.13 
  -3  20  -2   11.94    1.20 
   3  20   2   12.54    1.12 
   3  20   2   13.06    1.21 
  -3  20  -2   11.32    1.12 
   4 -20   2    0.05    0.59 
  -4 -20  -2   -0.17    0.60 
   4  20   2    0.19    0.61 
  -4  20  -2   -0.30    0.63 
  -4  20  -2    0.60    0.61 
   4  20   2    0.48    0.56 
  -2 -21   2   29.04    1.72 
   2 -21  -2   29.60    1.70 
   2  21  -2   27.80    1.76 
  -2  21   2   26.79    1.76 
   2  21  -2   27.56    1.75 
  -2  21   2   29.39    1.76 
  -1 -21   2    4.95    0.82 
   1 -21  -2    4.26    0.81 
  -1  21   2    5.41    0.88 
   1  21  -2    4.73    0.81 
   1  21  -2    4.48    0.82 
  -1  21   2    5.31    0.86 
   0 -21   2   27.54    1.77 
   0 -21  -2   30.36    1.76 
   0  21   2   30.36    1.83 
   0  21  -2   32.97    1.89 
   0  21   2   31.85    1.81 
   0  21  -2   32.06    1.82 
   1 -21   2    3.08    0.74 
  -1 -21  -2    2.26    0.71 
  -1  21  -2    3.77    0.80 
   1  21   2    2.15    0.71 
   1  21   2    2.88    0.66 
  -1  21  -2    3.21    0.78 
  17   0  -3   -0.62    0.56 
  17   0  -3    0.14    0.63 
 -17   0   3   -0.03    0.56 
  16   0  -3   -0.48    0.48 
 -16   0   3   -0.31    0.61 
 -16   0   3    1.07    0.64 
  16   0  -3   -0.18    0.56 
  15   0  -3   -0.22    0.46 
 -15   0   3   -0.14    0.55 
  15   0  -3    1.18    0.58 
 -15   0   3   -0.52    0.48 
 -14   0   3    0.34    0.46 
  14   0  -3   -0.47    0.38 
 -14   0   3   -0.05    0.49 
  14   0  -3   -0.29    0.40 
  13   0  -3   -0.18    0.39 
  13   0  -3    0.39    0.46 
 -13   0   3    0.17    0.48 
 -13   0   3   -0.37    0.40 
 -12   0   3    0.30    0.37 
  12   0  -3    0.26    0.35 
 -12   0   3    0.08    0.39 
  12   0  -3    0.49    0.40 
 -11   0   3   -0.17    0.36 
  11   0  -3    0.21    0.13 
  11   0  -3    0.74    0.36 
 -11   0   3   -0.13    0.36 
  11   0  -3    0.27    0.32 
  10   0  -3    0.44    0.32 
 -10   0   3   -0.13    0.27 
  10   0  -3    0.39    0.30 
  10   0  -3    0.20    0.13 
 -10   0   3    0.60    0.33 
  -9   0   3    0.45    0.29 
  -9   0   3    0.54    0.29 
  -9   0   3    0.61    0.24 
   9   0  -3    0.29    0.12 
   9   0  -3    0.46    0.27 
   9   0  -3    0.39    0.27 
  -8   0   3    0.27    0.23 
   8   0  -3    0.08    0.20 
   8   0  -3    0.12    0.10 
   8   0  -3   -0.05    0.20 
  -8   0   3    0.37    0.23 
  -8   0   3    0.44    0.20 
  -7   0   3   -0.07    0.20 
   7   0  -3   -0.03    0.18 
  -7   0   3    0.02    0.16 
   7   0  -3   -0.20    0.14 
   7   0  -3    0.13    0.18 
  -7   0   3    0.41    0.21 
   7   0  -3    0.30    0.12 
   6   0  -3   -0.18    0.13 
  -6   0   3   -0.25    0.15 
  -6   0   3   -0.22    0.17 
   6   0  -3   -0.04    0.10 
   6   0  -3   -0.17    0.16 
  -6   0   3   -0.23    0.14 
   6   0  -3   -0.26    0.12 
   5   0  -3   -0.17    0.12 
  -5   0   3    0.10    0.12 
  -5   0   3   -0.19    0.12 
   5   0  -3   -0.15    0.08 
   5   0  -3    0.12    0.13 
   5   0  -3    0.13    0.13 
  -5   0   3   -0.11    0.13 
   5   0  -3   -0.08    0.12 
  -4   0   3   -0.51    0.07 
   4   0  -3   -0.50    0.09 
   4   0  -3   -0.53    0.07 
   4   0  -3   -0.51    0.09 
  -4   0   3   -0.64    0.08 
  -4   0   3   -0.45    0.10 
   4   0  -3   -0.63    0.09 
  -4   0   3   -0.64    0.09 
   4   0  -3   -0.53    0.09 
   3   0  -3   -0.77    0.08 
  -3   0   3   -0.77    0.06 
   3   0  -3   -0.91    0.07 
  -3   0   3   -0.95    0.07 
  -3   0   3   -0.96    0.07 
   3   0  -3   -0.93    0.07 
  -3   0   3   -0.95    0.07 
   3   0  -3   -0.91    0.06 
  -3   0   3   -0.92    0.08 
   2   0  -3   -0.86    0.05 
  -2   0   3   -0.92    0.03 
   2   0  -3   -0.92    0.05 
  -2   0   3   -0.92    0.10 
   2   0  -3   -0.83    0.05 
  -2   0   3   -0.79    0.08 
   2   0  -3   -0.81    0.04 
  -2   0   3   -0.83    0.04 
   2   0  -3   -0.77    0.08 
   2   0  -3   -0.81    0.05 
   1   0  -3   -0.11    0.07 
  -1   0   3   -0.07    0.03 
   1   0  -3   -0.02    0.04 
  -1   0   3   -0.07    0.01 
  -1   0   3   -0.03    0.09 
   1   0  -3    0.07    0.03 
  -1   0   3   -0.05    0.01 
   0   0  -3    0.05    0.03 
   0   0  -3    0.21    0.04 
   0   0   3    0.06    0.09 
   0   0  -3   -0.02    0.02 
   0   0  -3    0.10    0.04 
   0   0   3    0.00    0.03 
   0   0  -3    0.01    0.02 
   1   0   3   -0.24    0.05 
  -1   0  -3   -0.15    0.06 
  -1   0  -3   -0.25    0.07 
   1   0   3   -0.27    0.02 
  -1   0  -3   -0.05    0.07 
   1   0   3   -0.19    0.05 
   1   0   3   -0.20    0.05 
  -1   0  -3   -0.13    0.05 
  -2   0  -3   -0.19    0.08 
   2   0   3   -0.02    0.09 
   2   0   3    0.00    0.09 
  -2   0  -3   -0.28    0.06 
  -2   0  -3   -0.16    0.08 
   2   0   3   -0.30    0.06 
  -2   0  -3   -0.27    0.07 
   3   0   3   -0.08    0.11 
  -3   0  -3    0.06    0.12 
   3   0   3   -0.11    0.08 
   3   0   3    0.35    0.15 
   3   0   3    0.03    0.11 
  -3   0  -3   -0.24    0.09 
  -3   0  -3   -0.10    0.08 
  -3   0  -3   -0.18    0.09 
  -4   0  -3   -0.04    0.13 
   4   0   3   -0.08    0.12 
  -4   0  -3    0.22    0.12 
  -4   0  -3   -0.11    0.11 
   4   0   3   -0.02    0.13 
  -4   0  -3    0.03    0.13 
   4   0   3    0.12    0.11 
  -5   0  -3   -0.34    0.13 
   5   0   3   -0.01    0.14 
  -5   0  -3   -0.09    0.18 
   5   0   3   -0.22    0.15 
  -5   0  -3   -0.33    0.15 
   5   0   3   -0.17    0.17 
  -6   0  -3    0.17    0.19 
  -6   0  -3   -0.06    0.17 
   6   0   3   -0.09    0.17 
   6   0   3    0.08    0.20 
   6   0   3    0.14    0.19 
  -7   0  -3   -0.20    0.25 
   7   0   3   -0.38    0.20 
   7   0   3   -0.48    0.17 
   7   0   3   -0.05    0.23 
  -7   0  -3   -0.14    0.23 
  -8   0  -3    0.45    0.28 
   8   0   3   -0.15    0.24 
  -8   0  -3    0.39    0.27 
   8   0   3    0.70    0.32 
   8   0   3    0.32    0.26 
   9   0   3    0.09    0.31 
  -9   0  -3   -0.03    0.29 
  -9   0  -3    0.00    0.34 
   9   0   3    0.10    0.28 
 -10   0  -3    0.19    0.39 
  10   0   3   -0.14    0.32 
  10   0   3   -0.03    0.31 
 -10   0  -3    0.35    0.36 
  10   0   3    0.01    0.16 
  11   0   3   -0.40    0.34 
 -11   0  -3    0.12    0.42 
 -11   0  -3    0.03    0.37 
  11   0   3    0.03    0.32 
 -12   0  -3   -0.05    0.38 
  12   0   3   -0.44    0.39 
 -12   0  -3   -0.29    0.42 
  12   0   3   -0.16    0.40 
 -13   0  -3    0.34    0.56 
  13   0   3    0.11    0.51 
 -13   0  -3    0.17    0.49 
  13   0   3   -0.47    0.42 
  14   0   3   -0.64    0.43 
 -14   0  -3   -0.35    0.54 
  14   0   3   -0.06    0.57 
 -14   0  -3    0.21    0.55 
  15   0   3    0.16    0.54 
 -15   0  -3   -0.29    0.63 
  15   0   3   -0.34    0.53 
 -15   0  -3    0.51    0.56 
  17  -1  -3   21.72    1.70 
 -17  -1   3   27.12    1.83 
  17  -1  -3   24.27    1.78 
 -17  -1   3   25.68    1.74 
  17   1  -3   23.01    1.63 
  17   1  -3   23.48    1.76 
 -17   1   3   26.53    1.75 
 -17   1   3   31.59    1.94 
 -16  -1   3   28.66    1.81 
 -16  -1   3   28.90    1.76 
  16  -1  -3   24.21    1.63 
  16  -1  -3   26.00    1.78 
  16   1  -3   28.98    1.81 
  16   1  -3   27.91    1.74 
 -16   1   3   32.40    1.92 
  15  -1  -3   47.02    2.43 
 -15  -1   3   54.47    2.51 
 -15  -1   3   55.28    2.45 
  15  -1  -3   45.73    2.38 
  15   1  -3   44.78    2.31 
 -15   1   3   50.60    2.48 
 -15   1   3   51.73    2.48 
  15   1  -3   51.47    2.48 
  14  -1  -3   24.35    1.52 
 -14  -1   3   29.75    1.63 
  14  -1  -3   26.44    1.60 
 -14  -1   3   27.50    1.55 
 -14   1   3   26.43    1.60 
 -14   1   3   27.61    1.63 
  14   1  -3   24.01    1.54 
  14   1  -3   24.37    1.51 
 -13  -1   3   93.42    3.62 
 -13  -1   3   89.92    3.55 
  13  -1  -3   81.87    3.51 
  13  -1  -3   86.34    3.62 
  13   1  -3   80.93    3.48 
  13   1  -3   84.39    3.57 
 -13   1   3   89.67    3.65 
 -13   1   3   91.50    3.61 
  12  -1  -3   40.93    2.03 
 -12  -1   3   46.81    2.02 
 -12  -1   3   45.37    2.00 
  12  -1  -3   40.57    1.93 
 -12   1   3   48.03    2.08 
 -12   1   3   42.02    1.99 
  12   1  -3   40.47    1.97 
  12   1  -3   43.07    1.96 
 -11  -1   3   86.04    3.23 
  11  -1  -3   81.19    3.19 
  11  -1  -3   77.29    2.95 
 -11  -1   3   86.86    3.26 
  11  -1  -3   75.15    3.23 
 -11   1   3   86.25    3.31 
  11   1  -3   75.36    3.16 
 -11   1   3   80.83    3.25 
  11   1  -3   80.33    3.24 
  10  -1  -3    8.58    0.48 
 -10  -1   3    8.48    0.71 
  10  -1  -3    8.96    0.71 
  10  -1  -3    6.41    0.61 
 -10  -1   3    9.18    0.74 
 -10   1   3    9.21    0.77 
  10   1  -3    8.33    0.67 
  10   1  -3    6.38    0.64 
 -10   1   3    9.40    0.78 
  -9  -1   3    7.39    0.58 
  -9  -1   3    9.02    0.69 
   9  -1  -3    8.32    0.68 
  -9  -1   3    9.08    0.67 
   9  -1  -3    8.42    0.61 
   9  -1  -3    9.10    0.49 
  -9   1   3    8.36    0.70 
  -9   1   3    8.34    0.69 
   9   1  -3    7.84    0.58 
   9   1  -3    8.50    0.67 
  -9   1   3    8.57    0.58 
  -8  -1   3   31.10    1.33 
  -8  -1   3   33.47    1.38 
  -8  -1   3   32.34    1.39 
   8  -1  -3   28.77    1.38 
   8  -1  -3   31.67    1.35 
   8  -1  -3   33.86    1.26 
   8   1  -3   28.47    1.31 
  -8   1   3   31.27    1.30 
   8   1  -3   28.89    1.35 
  -8   1   3   32.32    1.42 
  -8   1   3   31.49    1.39 
  -7  -1   3  115.05    4.16 
  -7  -1   3  114.89    4.12 
   7  -1  -3  124.19    4.08 
   7  -1  -3  109.85    4.16 
  -7  -1   3  111.12    4.14 
   7  -1  -3  111.98    4.16 
   7  -1  -3  116.98    4.12 
   7   1  -3  110.92    4.11 
   7   1  -3  114.10    4.14 
   7   1  -3  112.58    4.15 
  -7   1   3  102.79    4.14 
  -7   1   3  117.15    4.10 
  -7   1   3  114.56    4.18 
   6  -1  -3  381.23   14.11 
  -6  -1   3  402.98   14.12 
   6  -1  -3  420.72   14.09 
   6  -1  -3  413.02   14.07 
  -6  -1   3  386.83   14.10 
   6  -1  -3  450.16   14.09 
  -6  -1   3  418.24   14.10 
   6   1  -3  392.81   14.11 
  -6   1   3  391.00   14.12 
  -6   1   3  409.75   14.07 
   6   1  -3  405.65   14.10 
  -6   1   3  385.28   14.12 
   6   1  -3  406.14   14.09 
   6   1  -3  414.43   14.04 
   5  -1  -3   14.28    0.63 
   5  -1  -3   14.48    0.63 
   5  -1  -3   15.93    0.65 
   5  -1  -3   13.47    0.66 
  -5  -1   3   14.65    0.67 
  -5  -1   3   14.02    0.66 
  -5  -1   3   13.91    0.65 
   5  -1  -3   15.11    0.64 
   5   1  -3   13.10    0.63 
   5   1  -3   14.43    0.65 
  -5   1   3   12.61    0.66 
   5   1  -3   13.54    0.64 
  -5   1   3   14.64    0.63 
  -5   1   3   13.72    0.65 
   5   1  -3   13.81    0.66 
  -4  -1   3  917.59   29.88 
  -4  -1   3  929.42   29.93 
  -4  -1   3  807.32   29.80 
  -4  -1   3  823.11   30.08 
   4  -1  -3  913.39   30.08 
  -4  -1   3  836.09   29.90 
   4  -1  -3  854.99   29.65 
   4  -1  -3  857.46   29.99 
   4  -1  -3  941.07   30.29 
   4  -1  -3  843.24   29.78 
   4   1  -3  858.49   30.04 
   4   1  -3  790.86   29.87 
   4   1  -3  800.47   29.89 
  -4   1   3  843.25   29.79 
  -4   1   3  901.60   29.91 
  -4   1   3  899.33   30.06 
  -4   1   3  837.95   29.78 
   3  -1  -3    4.97    0.26 
   3  -1  -3    5.12    0.30 
  -3  -1   3    4.51    0.31 
  -3  -1   3    4.79    0.26 
  -3  -1   3    5.25    0.29 
   3  -1  -3    4.98    0.28 
  -3  -1   3    5.29    0.29 
   3  -1  -3    5.09    0.26 
   3  -1  -3    4.92    0.25 
  -3  -1   3    5.55    0.28 
  -3   1   3    4.97    0.26 
   3   1  -3    4.52    0.26 
   3   1  -3    4.50    0.28 
   3   1  -3    4.95    0.27 
  -3   1   3    5.60    0.36 
  -3   1   3    4.83    0.28 
  -3   1   3    5.39    0.27 
  -3   1   3    5.34    0.24 
   2  -1  -3  673.41   22.87 
  -2  -1   3  562.18   22.83 
  -2  -1   3  675.30   22.86 
   2  -1  -3  707.67   22.91 
   2  -1  -3  719.52   23.31 
   2  -1  -3  685.88   22.89 
  -2   1   3  715.81   22.82 
   2   1  -3  655.13   22.92 
   2   1  -3  584.60   22.85 
  -2   1   3  684.94   23.30 
   2   1  -3  608.13   22.87 
   1  -1  -3   56.78    1.96 
   0  -1   3  369.96   12.90 
   0  -1   3  368.18   12.91 
   0  -1  -3  353.95   12.86 
   0  -1  -3  347.10   12.89 
   0  -1  -3  342.61   12.88 
   0   1  -3  379.21   12.98 
   0   1   3  384.82   12.82 
   0   1  -3  382.45   12.85 
   0   1  -3  384.36   12.93 
   0   1   3  413.61   13.09 
  -1  -1  -3   56.96    2.25 
   1  -1   3   68.81    2.27 
  -1  -1  -3   63.74    2.19 
   1  -1   3   61.02    2.20 
  -1  -1  -3   61.90    2.19 
   1  -1   3   63.19    2.19 
   1  -1   3   66.85    2.21 
  -1  -1  -3   62.71    2.20 
  -1  -1  -3   61.61    2.18 
   1  -1   3   57.62    2.19 
   1   1   3   57.30    2.27 
   1   1   3   60.88    2.19 
  -1   1  -3   54.37    2.24 
  -1   1  -3   65.15    2.20 
   1   1   3   62.24    2.18 
  -1   1  -3   64.15    2.20 
  -1   1  -3   63.30    2.19 
  -1   1  -3   65.61    2.20 
   2  -1   3   70.86    2.64 
  -2  -1  -3   74.74    2.62 
   2  -1   3   77.02    2.64 
   2  -1   3   74.50    2.64 
  -2  -1  -3   73.42    2.63 
  -2  -1  -3   73.63    2.63 
   2  -1   3   73.92    2.62 
  -2  -1  -3   71.71    2.64 
  -2   1  -3   75.88    2.62 
  -2   1  -3   82.91    2.69 
  -2   1  -3   76.59    2.64 
  -2   1  -3   74.12    2.64 
   2   1   3   66.75    2.62 
   2   1   3   74.25    2.63 
   2   1   3   71.68    2.69 
  -2   1  -3   75.58    2.64 
   2   1   3   75.10    2.61 
   2   1   3   70.24    2.65 
   3  -1   3  107.77    3.76 
   3  -1   3  109.47    3.76 
  -3  -1  -3  105.48    3.76 
  -3  -1  -3   95.61    3.75 
  -3  -1  -3  106.84    3.75 
  -3  -1  -3  103.18    3.73 
   3  -1   3  104.67    3.73 
  -3   1  -3  105.77    3.73 
   3   1   3  105.15    3.78 
  -3   1  -3  106.98    3.77 
   3   1   3   97.97    3.77 
  -3   1  -3  108.99    3.76 
  -3   1  -3  111.57    3.76 
   3   1   3  106.44    3.75 
   3   1   3  107.87    3.72 
   4  -1   3   29.25    1.09 
  -4  -1  -3   27.29    1.07 
  -4  -1  -3   26.34    1.10 
  -4  -1  -3   25.32    1.11 
   4  -1   3   27.13    1.11 
   4  -1   3   29.75    1.13 
  -4  -1  -3   24.46    1.11 
   4   1   3   27.76    1.07 
  -4   1  -3   27.76    1.10 
   4   1   3   26.26    1.13 
   4   1   3   27.04    1.10 
  -4   1  -3   26.40    1.06 
   4   1   3   28.18    1.11 
  -4   1  -3   28.21    1.12 
  -4   1  -3   28.36    1.14 
  -5  -1  -3  477.62   15.98 
  -5  -1  -3  449.82   15.98 
   5  -1   3  465.36   15.98 
  -5  -1  -3  442.27   15.99 
   5  -1   3  499.58   16.00 
   5  -1   3  446.54   15.93 
   5   1   3  470.29   15.94 
   5   1   3  434.34   16.00 
   5   1   3  455.33   15.93 
  -5   1  -3  466.38   15.97 
  -5   1  -3  444.62   16.00 
  -5   1  -3  465.99   15.99 
   5   1   3  463.02   15.97 
   6  -1   3   41.68    1.73 
  -6  -1  -3   42.10    1.75 
   6  -1   3   43.64    1.73 
  -6  -1  -3   44.21    1.73 
   6  -1   3   41.64    1.68 
  -6   1  -3   42.25    1.74 
   6   1   3   44.14    1.76 
   6   1   3   44.39    1.68 
   6   1   3   44.01    1.73 
  -6   1  -3   44.08    1.77 
   6   1   3   43.28    1.65 
   7  -1   3  338.76   12.34 
   7  -1   3  375.30   12.44 
   7  -1   3  356.55   12.40 
  -7  -1  -3  364.14   12.44 
  -7  -1  -3  347.75   12.40 
   7   1   3  355.56   12.35 
  -7   1  -3  348.07   12.42 
   7   1   3  367.09   12.42 
   7   1   3  357.27   12.28 
  -7   1  -3  352.12   12.44 
   7   1   3  325.89   12.42 
  -8  -1  -3  142.02    5.22 
   8  -1   3  150.11    5.27 
   8  -1   3  135.64    5.20 
   8  -1   3  137.91    5.17 
  -8  -1  -3  146.18    5.26 
   8   1   3  147.46    5.05 
  -8   1  -3  144.35    5.28 
  -8   1  -3  141.31    5.25 
   8   1   3  140.19    5.17 
   8   1   3  135.45    5.24 
   8   1   3  149.94    5.26 
   9  -1   3  115.26    4.26 
   9  -1   3  109.49    4.14 
  -9  -1  -3  111.07    4.22 
  -9  -1  -3  112.43    4.22 
   9   1   3  111.48    3.95 
   9   1   3  113.05    4.23 
   9   1   3  110.77    4.14 
  -9   1  -3  110.99    4.23 
  -9   1  -3  109.76    4.25 
  10  -1   3   49.99    2.13 
  10  -1   3   51.51    2.24 
 -10  -1  -3   53.32    2.24 
 -10  -1  -3   52.10    2.21 
  10   1   3   52.26    2.13 
  10   1   3   50.96    1.84 
  10   1   3   48.11    2.18 
 -10   1  -3   49.25    2.21 
 -10   1  -3   52.05    2.27 
  11  -1   3   29.96    1.52 
 -11  -1  -3   31.30    1.60 
  11  -1   3   31.61    1.65 
 -11  -1  -3   31.56    1.63 
  11   1   3   31.67    1.63 
  11   1   3   30.96    1.52 
 -11   1  -3   31.05    1.63 
 -11   1  -3   34.11    1.66 
  12  -1   3   15.60    1.09 
 -12  -1  -3   14.89    1.14 
 -12  -1  -3   17.68    1.18 
  12  -1   3   16.83    1.16 
  12   1   3   15.22    1.19 
  12   1   3   13.91    1.00 
 -12   1  -3   15.61    1.12 
 -12   1  -3   15.50    1.17 
 -13  -1  -3   12.77    1.06 
  13  -1   3   13.19    1.17 
  13  -1   3   12.17    0.99 
 -13  -1  -3   13.66    1.11 
  13   1   3   10.69    1.05 
  13   1   3   12.54    1.04 
 -13   1  -3   13.62    1.16 
 -13   1  -3   11.62    1.09 
 -14  -1  -3    0.34    0.58 
 -14  -1  -3    1.55    0.66 
  14  -1   3    2.06    0.63 
  14  -1   3    1.06    0.65 
 -14   1  -3    0.96    0.64 
 -14   1  -3    1.03    0.71 
  14   1   3    1.33    0.67 
  14   1   3    0.82    0.56 
 -15  -1  -3   18.33    1.45 
  15  -1   3   17.04    1.50 
  15  -1   3   17.58    1.39 
 -15  -1  -3   19.41    1.51 
 -15   1  -3   19.35    1.52 
  15   1   3   19.00    1.38 
  15   1   3   17.16    1.52 
  17  -2  -3    1.33    0.73 
 -17  -2   3    1.88    0.76 
 -17  -2   3    1.52    0.68 
  17  -2  -3    0.55    0.62 
  17   2  -3    0.92    0.71 
 -17   2   3    0.67    0.74 
 -17   2   3    0.69    0.70 
  17   2  -3    0.23    0.63 
 -16  -2   3    9.75    1.05 
 -16  -2   3    8.27    0.99 
  16  -2  -3   10.78    1.20 
  16  -2  -3    9.14    1.07 
  16   2  -3    6.31    0.87 
 -16   2   3   11.56    1.23 
  16   2  -3   10.15    1.09 
 -16   2   3   11.17    1.13 
 -15  -2   3    4.25    0.79 
  15  -2  -3    4.00    0.77 
  15  -2  -3    4.49    0.82 
 -15  -2   3    4.16    0.76 
  15   2  -3    2.99    0.71 
 -15   2   3    4.62    0.76 
  15   2  -3    4.58    0.80 
 -15   2   3    4.59    0.86 
  14  -2  -3    4.12    0.74 
  14  -2  -3    4.18    0.73 
 -14  -2   3    5.07    0.70 
 -14  -2   3    5.13    0.71 
  14   2  -3    4.45    0.73 
  14   2  -3    4.37    0.68 
 -14   2   3    4.49    0.76 
 -13  -2   3   58.43    2.41 
 -13  -2   3   54.99    2.34 
  13  -2  -3   47.09    2.38 
  13  -2  -3   50.48    2.33 
  13   2  -3   52.91    2.37 
 -13   2   3   52.68    2.46 
  13   2  -3   45.14    2.26 
 -12  -2   3   16.21    1.08 
  12  -2  -3   15.99    1.05 
  12  -2  -3   13.18    1.06 
 -12  -2   3   16.81    1.00 
  12   2  -3   14.11    0.96 
  12   2  -3   14.77    1.05 
 -12   2   3   15.00    1.08 
 -12   2   3   12.70    1.08 
  11  -2  -3  110.13    4.35 
 -11  -2   3  122.65    4.33 
 -11  -2   3  117.97    4.28 
  11  -2  -3  109.54    4.26 
 -11   2   3  111.52    4.36 
  11   2  -3  115.35    4.31 
  11   2  -3  100.78    4.21 
 -11   2   3  109.52    4.33 
 -10  -2   3  114.11    4.10 
  10  -2  -3   97.82    4.09 
  10  -2  -3  109.97    4.06 
 -10  -2   3  113.60    4.07 
  10   2  -3  101.93    4.02 
  10   2  -3  106.17    4.07 
 -10   2   3  111.56    4.17 
 -10   2   3  104.78    4.12 
   9  -2  -3  343.91   11.56 
  -9  -2   3  346.55   11.59 
   9  -2  -3  323.81   11.62 
  -9  -2   3  327.82   11.55 
  -9  -2   3  336.40   11.55 
  -9   2   3  295.52   11.58 
  -9   2   3  332.12   11.49 
   9   2  -3  324.50   11.57 
  -9   2   3  335.33   11.65 
   9   2  -3  310.17   11.52 
   8  -2  -3   52.38    2.02 
  -8  -2   3   54.31    2.07 
  -8  -2   3   50.85    2.04 
  -8  -2   3   52.24    2.03 
   8  -2  -3   48.91    2.08 
   8   2  -3   47.75    1.99 
   8   2  -3   51.41    2.06 
  -8   2   3   52.39    2.11 
  -8   2   3   46.68    2.06 
  -8   2   3   52.38    1.98 
   7  -2  -3  195.51    6.68 
  -7  -2   3  196.20    6.72 
  -7  -2   3  185.27    6.69 
  -7  -2   3  200.67    6.70 
   7  -2  -3  178.01    6.72 
   7   2  -3  189.24    6.71 
  -7   2   3  184.68    6.63 
   7   2  -3  179.76    6.66 
  -7   2   3  179.79    6.73 
  -7   2   3  191.33    6.73 
  -6  -2   3  103.52    3.89 
   6  -2  -3  114.14    3.90 
   6  -2  -3  106.40    3.86 
  -6  -2   3  118.03    3.93 
  -6  -2   3  109.37    3.92 
   6  -2  -3  105.37    3.93 
   6   2  -3  104.65    3.91 
  -6   2   3  110.39    3.86 
  -6   2   3  110.29    3.95 
   6   2  -3   96.09    3.86 
   5  -2  -3  311.58   10.60 
   5  -2  -3  303.09   10.60 
  -5  -2   3  324.05   10.65 
  -5  -2   3  303.42   10.62 
   5  -2  -3  311.51   10.61 
  -5  -2   3  319.25   10.65 
   5  -2  -3  307.62   10.65 
  -5  -2   3  294.51   10.58 
   5   2  -3  290.53   10.61 
  -5   2   3  324.26   10.67 
  -5   2   3  302.54   10.59 
  -5   2   3  315.50   10.67 
  -5   2   3  325.43   10.65 
   5   2  -3  288.79   10.63 
   5   2  -3  256.29   10.61 
   4  -2  -3    9.22    0.42 
   4  -2  -3    9.23    0.41 
   4  -2  -3    8.94    0.45 
  -4  -2   3    9.28    0.46 
  -4  -2   3    7.65    0.42 
   4  -2  -3    8.17    0.41 
  -4  -2   3    8.59    0.46 
  -4  -2   3    7.72    0.42 
  -4  -2   3    9.03    0.46 
   4   2  -3    8.17    0.45 
  -4   2   3    8.85    0.45 
  -4   2   3    8.94    0.50 
  -4   2   3    8.66    0.39 
  -4   2   3    9.20    0.44 
  -4   2   3    9.20    0.42 
   4   2  -3    7.73    0.42 
   4   2  -3    8.73    0.43 
   3  -2  -3  145.78    4.82 
  -3  -2   3  131.77    4.80 
  -3  -2   3  133.26    4.83 
   3  -2  -3  138.81    4.87 
   3  -2  -3  141.08    4.79 
  -3  -2   3  142.93    4.81 
   3  -2  -3  137.81    4.79 
   3   2  -3  133.38    4.82 
  -3   2   3  138.21    4.82 
  -3   2   3  136.79    4.80 
  -3   2   3  134.33    4.79 
   3   2  -3  133.66    4.81 
   3   2  -3  131.82    4.82 
  -3   2   3  140.05    4.88 
  -3   2   3  139.42    4.77 
   2  -2  -3  150.23    5.27 
   2  -2  -3  157.04    5.35 
   2  -2  -3  156.86    5.28 
   2  -2  -3  156.82    5.27 
  -2  -2   3  147.11    5.28 
  -2  -2   3  137.05    5.29 
  -2  -2   3  149.09    5.27 
   2  -2  -3  154.97    5.26 
   2   2  -3  152.24    5.29 
   2   2  -3  151.16    5.28 
  -2   2   3  153.77    5.25 
   2   2  -3  153.21    5.29 
  -2   2   3  154.26    5.35 
  -2   2   3  152.52    5.28 
   1  -2  -3    7.27    0.29 
  -1  -2   3    6.93    0.30 
   1  -2  -3    7.75    0.29 
  -1  -2   3    7.41    0.31 
   1  -2  -3    5.70    0.36 
   1  -2  -3    7.24    0.30 
  -1  -2   3    7.80    0.42 
  -1  -2   3    7.25    0.33 
   1   2  -3    6.91    0.31 
  -1   2   3    7.43    0.28 
   1   2  -3    7.13    0.31 
   1   2  -3    6.42    0.31 
   0  -2   3  333.53   11.93 
   0  -2   3  332.80   11.84 
   0  -2  -3  326.50   11.90 
   0  -2   3  352.14   11.88 
   0  -2  -3  337.11   11.86 
   0  -2   3  372.45   11.96 
   0  -2  -3  303.46   11.92 
   0  -2  -3  354.34   11.91 
   0  -2  -3  338.14   11.91 
   0   2  -3  372.63   11.95 
   0   2  -3  371.14   11.95 
   0   2   3  351.71   11.87 
   0   2  -3  322.50   11.84 
   0   2  -3  343.74   11.96 
  -1  -2  -3  511.60   18.23 
   1  -2   3  542.15   18.38 
  -1  -2  -3  495.70   18.16 
   1  -2   3  564.97   18.19 
   1  -2   3  519.10   18.20 
  -1  -2  -3  501.42   18.17 
  -1  -2  -3  506.90   18.25 
   1  -2   3  558.74   18.37 
  -1   2  -3  519.73   18.31 
  -1   2  -3  540.16   18.30 
  -1   2  -3  524.89   18.32 
   1   2   3  514.09   18.18 
  -1   2  -3  549.30   18.13 
  -1   2  -3  544.55   18.38 
   1   2   3  516.66   18.26 
   1   2   3  518.79   18.19 
   1   2   3  522.85   18.26 
  -2  -2  -3  235.17    8.26 
   2  -2   3  246.80    8.26 
  -2  -2  -3  221.80    8.27 
  -2  -2  -3  231.03    8.24 
  -2  -2  -3  228.46    8.23 
   2  -2   3  244.28    8.24 
   2  -2   3  235.46    8.25 
  -2  -2  -3  235.22    8.24 
   2  -2   3  229.88    8.24 
  -2   2  -3  241.80    8.25 
  -2   2  -3  255.31    8.28 
  -2   2  -3  233.67    8.25 
   2   2   3  236.45    8.21 
   2   2   3  247.86    8.25 
   2   2   3  240.22    8.28 
  -2   2  -3  243.37    8.26 
   2   2   3  225.04    8.22 
  -2   2  -3  241.97    8.24 
   3  -2   3  329.78   11.49 
   3  -2   3  335.53   11.52 
   3  -2   3  316.09   11.50 
  -3  -2  -3  337.45   11.51 
  -3  -2  -3  340.42   11.51 
  -3  -2  -3  309.50   11.48 
  -3  -2  -3  317.64   11.52 
  -3   2  -3  343.37   11.53 
   3   2   3  326.96   11.47 
  -3   2  -3  328.75   11.51 
  -3   2  -3  360.13   11.53 
   3   2   3  336.93   11.51 
  -3   2  -3  328.16   11.48 
   3   2   3  336.84   11.51 
  -3   2  -3  328.57   11.52 
   4  -2   3   45.19    1.73 
  -4  -2  -3   44.97    1.73 
  -4  -2  -3   44.67    1.69 
   4  -2   3   45.33    1.70 
  -4  -2  -3   41.77    1.74 
  -4  -2  -3   42.50    1.71 
   4  -2   3   44.67    1.72 
   4   2   3   44.26    1.72 
  -4   2  -3   44.47    1.74 
   4   2   3   45.58    1.69 
   4   2   3   46.39    1.68 
  -4   2  -3   46.31    1.75 
  -4   2  -3   52.78    1.75 
  -4   2  -3   43.69    1.69 
  -4   2  -3   44.77    1.71 
  -5  -2  -3  270.20    9.63 
  -5  -2  -3  255.63    9.63 
   5  -2   3  287.44    9.65 
  -5  -2  -3  266.49    9.61 
   5  -2   3  270.74    9.61 
   5  -2   3  270.05    9.59 
   5   2   3  274.25    9.62 
  -5   2  -3  273.95    9.61 
  -5   2  -3  287.02    9.65 
  -5   2  -3  272.47    9.65 
   5   2   3  283.57    9.55 
   5   2   3  282.87    9.58 
  -6  -2  -3   26.69    1.15 
   6  -2   3   25.64    1.11 
   6  -2   3   26.92    1.17 
   6  -2   3   25.28    1.13 
  -6  -2  -3   25.21    1.16 
   6   2   3   26.52    1.10 
  -6   2  -3   22.61    1.15 
   6   2   3   26.20    1.16 
  -6   2  -3   25.90    1.17 
   6   2   3   27.31    1.02 
  -7  -2  -3   49.03    1.97 
  -7  -2  -3   47.31    1.92 
   7  -2   3   48.01    1.96 
   7  -2   3   45.93    1.91 
   7  -2   3   45.49    1.89 
   7   2   3   48.70    1.75 
   7   2   3   48.33    1.94 
   7   2   3   48.88    1.88 
  -7   2  -3   45.28    1.96 
  -7   2  -3   49.89    1.97 
   8  -2   3   57.55    2.38 
   8  -2   3   56.42    2.32 
  -8  -2  -3   59.18    2.30 
  -8  -2  -3   58.74    2.33 
   8  -2   3   55.31    2.25 
   8   2   3   58.82    2.31 
  -8   2  -3   56.27    2.33 
   8   2   3   57.28    2.23 
  -8   2  -3   53.08    2.33 
  -9  -2  -3    2.13    0.39 
   9  -2   3    2.63    0.48 
   9  -2   3    2.81    0.44 
  -9  -2  -3    4.17    0.50 
  -9   2  -3    1.80    0.41 
   9   2   3    2.03    0.41 
   9   2   3    2.44    0.47 
  -9   2  -3    2.07    0.42 
  10  -2   3   69.83    2.87 
 -10  -2  -3   76.46    2.97 
 -10  -2  -3   74.93    2.94 
  10  -2   3   74.47    2.99 
 -10   2  -3   69.77    2.97 
  10   2   3   70.52    2.85 
 -10   2  -3   71.49    2.97 
  10   2   3   71.69    2.93 
 -11  -2  -3    1.06    0.43 
  11  -2   3    0.35    0.41 
  11  -2   3    0.58    0.45 
 -11  -2  -3    1.15    0.46 
 -11   2  -3    0.38    0.42 
  11   2   3    1.03    0.49 
  11   2   3    0.88    0.40 
 -11   2  -3    0.77    0.45 
  12  -2   3  110.41    4.37 
 -12  -2  -3  107.68    4.29 
  12  -2   3  107.09    4.23 
 -12  -2  -3  113.53    4.32 
  12   2   3  109.21    4.21 
 -12   2  -3  112.44    4.42 
 -12   2  -3  104.94    4.34 
  12   2   3  106.55    4.31 
 -13  -2  -3    0.70    0.57 
  13  -2   3    0.33    0.52 
 -13  -2  -3    0.70    0.53 
  13  -2   3    0.83    0.52 
  13   2   3    1.56    0.59 
 -13   2  -3    1.78    0.61 
  13   2   3    1.01    0.51 
 -14  -2  -3  119.36    4.51 
 -14  -2  -3  109.09    4.46 
  14  -2   3  111.43    4.40 
  14  -2   3  109.18    4.54 
  14   2   3  105.84    4.46 
  14   2   3  101.49    4.32 
 -14   2  -3  110.47    4.52 
 -15  -2  -3    2.38    0.72 
 -15  -2  -3    3.44    0.84 
  15  -2   3    2.68    0.82 
  15  -2   3    1.59    0.67 
 -15   2  -3    3.81    0.86 
 -15   2  -3    3.24    0.82 
  15   2   3    2.20    0.73 
  15   2   3    2.79    0.71 
 -17  -3   3    0.20    0.66 
 -17   3   3    0.67    0.70 
  16  -3  -3    0.07    0.61 
 -16  -3   3    0.22    0.61 
 -16  -3   3    0.43    0.57 
  16  -3  -3    0.01    0.60 
  16   3  -3   -0.38    0.55 
 -16   3   3    0.11    0.66 
  16   3  -3    0.48    0.54 
 -16   3   3    1.33    0.65 
 -15  -3   3    1.21    0.58 
  15  -3  -3    1.34    0.59 
 -15  -3   3    1.76    0.61 
  15  -3  -3    0.33    0.52 
 -15   3   3    1.87    0.68 
  15   3  -3    1.29    0.54 
  15   3  -3    1.03    0.51 
 -15   3   3    1.34    0.61 
 -14  -3   3    6.49    0.78 
  14  -3  -3    5.02    0.78 
  14  -3  -3    5.23    0.84 
 -14  -3   3    7.40    0.82 
  14   3  -3    5.49    0.75 
  14   3  -3    4.93    0.70 
 -14   3   3    5.41    0.79 
 -14   3   3    5.11    0.82 
 -13  -3   3   -0.25    0.43 
  13  -3  -3    0.34    0.47 
  13  -3  -3    0.07    0.40 
 -13  -3   3   -0.01    0.43 
  13   3  -3    0.32    0.40 
 -13   3   3    0.49    0.44 
  13   3  -3    0.49    0.45 
 -13   3   3    0.45    0.48 
 -12  -3   3    1.56    0.47 
  12  -3  -3    0.59    0.40 
 -12  -3   3    1.64    0.48 
  12  -3  -3    0.66    0.40 
  12   3  -3    1.29    0.45 
 -12   3   3    1.01    0.45 
 -12   3   3    1.29    0.51 
  12   3  -3    0.77    0.39 
  11  -3  -3    0.06    0.36 
  11  -3  -3   -0.02    0.30 
 -11  -3   3    0.18    0.37 
 -11  -3   3    0.35    0.33 
 -11   3   3    0.09    0.36 
  11   3  -3   -0.28    0.34 
 -11   3   3    0.40    0.35 
  11   3  -3    0.02    0.29 
 -10  -3   3   37.33    1.61 
  10  -3  -3   33.54    1.64 
  10  -3  -3   35.56    1.58 
 -10  -3   3   34.35    1.56 
  10   3  -3   31.40    1.52 
  10   3  -3   35.46    1.60 
 -10   3   3   32.75    1.65 
 -10   3   3   34.45    1.63 
  -9  -3   3    0.52    0.29 
  -9  -3   3    0.32    0.29 
   9  -3  -3    0.55    0.33 
   9  -3  -3    0.15    0.29 
  -9   3   3    0.40    0.28 
  -9   3   3    0.27    0.23 
  -9   3   3    0.22    0.33 
   9   3  -3    0.53    0.31 
   9   3  -3    0.42    0.28 
  -8  -3   3    4.35    0.45 
   8  -3  -3    3.04    0.42 
  -8  -3   3    5.11    0.47 
   8  -3  -3    3.68    0.39 
  -8  -3   3    4.19    0.44 
   8   3  -3    3.54    0.41 
  -8   3   3    4.02    0.37 
  -8   3   3    3.64    0.44 
  -8   3   3    4.17    0.47 
   8   3  -3    3.00    0.37 
  -7  -3   3    1.64    0.29 
  -7  -3   3    1.84    0.30 
  -7  -3   3    2.05    0.31 
   7  -3  -3    1.30    0.30 
   7  -3  -3    2.02    0.30 
   7   3  -3    2.20    0.33 
  -7   3   3    2.62    0.36 
  -7   3   3    1.50    0.30 
  -7   3   3    2.31    0.31 
  -7   3   3    1.89    0.26 
   7   3  -3    1.69    0.28 
  -6  -3   3   85.30    3.05 
  -6  -3   3   79.93    3.03 
  -6  -3   3   78.00    2.92 
   6  -3  -3   83.86    3.01 
   6  -3  -3   81.40    3.05 
   6  -3  -3   82.95    2.97 
  -6  -3   3   82.30    3.00 
   6   3  -3   79.41    3.03 
   6   3  -3   78.25    2.99 
  -6   3   3   85.24    3.07 
  -6   3   3   82.17    2.97 
  -6   3   3   83.21    3.04 
  -6   3   3   81.10    3.04 
   5  -3  -3    0.31    0.14 
   5  -3  -3    0.42    0.18 
  -5  -3   3    0.20    0.16 
  -5  -3   3    0.59    0.19 
  -5  -3   3    0.42    0.18 
   5  -3  -3    0.31    0.15 
   5  -3  -3    0.36    0.17 
  -5  -3   3    0.51    0.13 
   5   3  -3    0.39    0.19 
  -5   3   3    0.48    0.16 
  -5   3   3    0.53    0.20 
  -5   3   3    0.57    0.19 
   5   3  -3    0.61    0.17 
  -5   3   3    0.49    0.19 
   5   3  -3    0.19    0.16 
   4  -3  -3    5.20    0.35 
   4  -3  -3    5.97    0.39 
   4  -3  -3    5.88    0.35 
  -4  -3   3    5.77    0.39 
  -4  -3   3    5.27    0.34 
  -4   3   3    6.08    0.37 
   4   3  -3    5.16    0.37 
  -4   3   3    5.34    0.34 
   4   3  -3    4.76    0.35 
  -4   3   3    6.38    0.40 
   4   3  -3    5.96    0.36 
  -4   3   3    5.53    0.39 
  -3  -3   3    3.94    0.26 
   3  -3  -3    3.60    0.25 
  -3  -3   3    3.18    0.28 
   3  -3  -3    3.77    0.25 
   3  -3  -3    3.91    0.29 
   3  -3  -3    3.89    0.28 
  -3  -3   3    4.11    0.28 
   3  -3  -3    3.99    0.25 
  -3   3   3    4.23    0.30 
  -3   3   3    3.26    0.25 
   3   3  -3    3.31    0.26 
  -3   3   3    3.78    0.28 
   3   3  -3    3.44    0.28 
   3   3  -3    3.90    0.28 
  -3   3   3    3.40    0.25 
  -3   3   3    3.84    0.23 
   2  -3  -3   33.33    1.25 
  -2  -3   3   33.47    1.20 
   2  -3  -3   32.59    1.19 
  -2  -3   3   30.69    1.21 
   2  -3  -3   32.21    1.21 
   2  -3  -3   33.16    1.19 
  -2  -3   3   30.04    1.22 
   2  -3  -3   31.99    1.19 
  -2   3   3   31.33    1.19 
  -2   3   3   32.93    1.21 
  -2   3   3   30.95    1.19 
   2   3  -3   31.80    1.21 
  -2   3   3   31.82    1.25 
  -2   3   3   31.37    1.17 
   2   3  -3   32.42    1.21 
   2   3  -3   29.87    1.20 
   1  -3  -3    0.52    0.14 
  -1  -3   3    0.74    0.10 
  -1  -3   3    0.61    0.11 
   1  -3  -3    0.53    0.09 
   1  -3  -3    0.43    0.09 
  -1  -3   3    0.63    0.11 
   1  -3  -3    0.68    0.10 
   1   3  -3    0.54    0.10 
   1   3  -3    0.46    0.09 
  -1   3   3    0.62    0.10 
  -1   3   3    0.41    0.08 
  -1   3   3    0.77    0.09 
   1   3  -3    0.61    0.10 
   0  -3  -3   26.68    0.98 
   0  -3   3   25.28    0.99 
   0  -3   3   26.70    1.07 
   0  -3  -3   25.33    0.96 
   0  -3   3   27.41    0.98 
   0  -3   3   25.32    1.01 
   0  -3  -3   26.56    0.98 
   0   3   3   26.92    0.96 
   0   3  -3   26.51    1.00 
   0   3  -3   25.91    0.99 
   0   3   3   24.62    0.96 
   0   3   3   26.74    0.98 
   0   3  -3   25.95    0.99 
   1  -3   3   43.42    1.66 
   1  -3   3   42.46    1.61 
  -1  -3  -3   44.22    1.61 
  -1  -3  -3   45.74    1.66 
  -1  -3  -3   43.24    1.60 
   1  -3   3   45.82    1.61 
  -1  -3  -3   42.49    1.61 
   1  -3   3   43.50    1.63 
   1   3   3   43.01    1.59 
  -1   3  -3   44.51    1.67 
   1   3   3   43.25    1.62 
  -1   3  -3   45.60    1.64 
  -1   3  -3   44.81    1.62 
   1   3   3   44.90    1.59 
  -1   3  -3   45.14    1.63 
  -1   3  -3   44.42    1.62 
   2  -3   3    5.62    0.32 
  -2  -3  -3    5.61    0.33 
  -2  -3  -3    5.28    0.31 
  -2  -3  -3    6.09    0.32 
  -2  -3  -3    5.10    0.32 
   2  -3   3    5.37    0.34 
   2  -3   3    5.54    0.32 
   2  -3   3    5.43    0.33 
   2  -3   3    5.28    0.34 
  -2   3  -3    5.31    0.32 
   2   3   3    5.54    0.33 
   2   3   3    5.79    0.29 
  -2   3  -3    5.27    0.33 
  -2   3  -3    5.93    0.34 
  -2   3  -3    5.48    0.31 
   2   3   3    5.50    0.30 
  -2   3  -3    5.77    0.34 
  -3  -3  -3   12.58    0.59 
   3  -3   3   13.08    0.59 
  -3  -3  -3   11.80    0.60 
  -3  -3  -3   11.88    0.58 
  -3  -3  -3   12.02    0.58 
   3  -3   3   13.44    0.63 
   3  -3   3   12.64    0.60 
  -3   3  -3   14.00    0.62 
  -3   3  -3   13.00    0.62 
  -3   3  -3   12.57    0.57 
  -3   3  -3   13.18    0.58 
   3   3   3   12.39    0.56 
   3   3   3   12.65    0.61 
  -3   3  -3   14.89    0.64 
   4  -3   3    9.47    0.49 
   4  -3   3    8.84    0.53 
  -4  -3  -3    9.04    0.53 
  -4  -3  -3    9.52    0.51 
  -4  -3  -3    8.74    0.48 
  -4  -3  -3    7.63    0.49 
   4  -3   3    9.02    0.51 
  -4   3  -3    9.09    0.52 
  -4   3  -3    9.12    0.53 
  -4   3  -3    9.99    0.51 
   4   3   3    9.19    0.47 
  -4   3  -3    9.32    0.47 
   4   3   3    8.63    0.51 
  -5  -3  -3    7.31    0.49 
  -5  -3  -3    8.41    0.53 
   5  -3   3    6.66    0.44 
   5  -3   3    6.77    0.46 
   5  -3   3    7.16    0.51 
  -5  -3  -3    7.25    0.49 
  -5   3  -3    6.92    0.51 
  -5   3  -3    6.49    0.49 
  -5   3  -3    8.03    0.45 
   5   3   3    7.12    0.50 
   5   3   3    7.00    0.44 
  -5   3  -3    7.91    0.47 
  -6  -3  -3    0.39    0.22 
   6  -3   3    0.42    0.20 
  -6  -3  -3    0.40    0.21 
   6  -3   3    0.27    0.23 
   6  -3   3    0.47    0.22 
   6   3   3    0.18    0.22 
  -6   3  -3    0.10    0.22 
   6   3   3    0.19    0.16 
  -6   3  -3    0.79    0.22 
   7  -3   3    0.17    0.24 
  -7  -3  -3    0.14    0.24 
   7  -3   3    0.08    0.20 
  -7  -3  -3    0.25    0.25 
   7  -3   3   -0.28    0.21 
   7   3   3   -0.59    0.23 
   7   3   3    0.06    0.19 
  -7   3  -3    0.21    0.25 
   8  -3   3    5.29    0.53 
  -8  -3  -3    5.01    0.56 
  -8  -3  -3    6.89    0.56 
   8  -3   3    5.88    0.59 
  -8   3  -3    6.20    0.62 
   8   3   3    7.31    0.62 
   8   3   3    6.73    0.54 
  -9  -3  -3    1.85    0.42 
   9  -3   3    1.38    0.35 
   9  -3   3    1.90    0.45 
  -9  -3  -3    1.69    0.40 
   9   3   3    1.45    0.39 
  -9   3  -3    1.58    0.42 
   9   3   3    1.91    0.38 
 -10  -3  -3    7.34    0.69 
  10  -3   3    6.57    0.66 
 -10  -3  -3    8.17    0.77 
  10  -3   3    5.66    0.67 
 -10   3  -3    7.01    0.72 
  10   3   3    6.50    0.61 
  10   3   3    7.46    0.75 
  11  -3   3    0.75    0.38 
 -11  -3  -3    0.53    0.39 
 -11  -3  -3    0.81    0.42 
  11  -3   3   -0.14    0.39 
  11   3   3    0.56    0.38 
 -11   3  -3    0.55    0.43 
 -11   3  -3    0.03    0.37 
  11   3   3    0.15    0.42 
  12  -3   3   -0.28    0.42 
  12  -3   3   -0.78    0.44 
 -12  -3  -3    0.19    0.41 
 -12  -3  -3    0.57    0.51 
 -12   3  -3    0.69    0.53 
  12   3   3    0.08    0.43 
 -12   3  -3   -0.30    0.47 
  12   3   3   -0.36    0.44 
 -13  -3  -3    3.17    0.65 
  13  -3   3    3.52    0.67 
  13  -3   3    2.79    0.65 
 -13  -3  -3    4.39    0.75 
  13   3   3    3.49    0.68 
 -13   3  -3    3.58    0.73 
 -13   3  -3    3.07    0.64 
  13   3   3    2.58    0.59 
 -14  -3  -3    1.31    0.68 
 -14  -3  -3    2.14    0.68 
  14  -3   3    2.03    0.64 
  14  -3   3    1.12    0.64 
 -14   3  -3    1.16    0.62 
 -14   3  -3    1.79    0.67 
  14   3   3    1.17    0.69 
  14   3   3    1.38    0.58 
  15  -3   3    0.74    0.67 
  15  -3   3    0.21    0.56 
 -15  -3  -3    0.11    0.58 
 -15  -3  -3    0.55    0.67 
  15   3   3    0.55    0.55 
 -15   3  -3    1.99    0.78 
 -15   3  -3    0.70    0.64 
  15   3   3   -0.12    0.58 
 -16  -4   3   24.26    1.55 
  16  -4  -3   21.63    1.62 
 -16  -4   3   23.97    1.60 
  16  -4  -3   21.18    1.71 
  16   4  -3   20.23    1.56 
 -16   4   3   22.22    1.64 
 -16   4   3   25.48    1.79 
  16   4  -3   20.25    1.44 
 -15  -4   3    9.62    1.00 
 -15  -4   3    9.90    0.98 
  15  -4  -3    8.45    1.04 
  15  -4  -3    9.48    1.16 
 -15   4   3   10.99    1.13 
 -15   4   3    8.67    1.11 
  15   4  -3    7.93    0.93 
  15   4  -3    9.13    1.03 
 -14  -4   3   11.10    0.96 
  14  -4  -3   10.09    1.04 
  14  -4  -3    8.94    1.02 
 -14  -4   3   10.66    0.96 
  14   4  -3    8.18    0.89 
 -14   4   3    9.66    1.03 
 -14   4   3    9.63    0.98 
  14   4  -3    7.76    0.83 
  13  -4  -3   68.67    3.04 
 -13  -4   3   69.12    2.84 
  13  -4  -3   70.76    2.96 
 -13  -4   3   73.70    2.93 
  13   4  -3   66.75    2.91 
 -13   4   3   69.42    2.97 
  13   4  -3   57.14    2.78 
 -13   4   3   71.98    3.10 
 -12  -4   3    1.69    0.49 
  12  -4  -3    1.06    0.48 
 -12  -4   3    1.38    0.46 
  12  -4  -3    1.03    0.42 
 -12   4   3    0.79    0.52 
  12   4  -3    1.69    0.47 
  12   4  -3    0.41    0.35 
 -12   4   3    0.55    0.42 
  11  -4  -3  101.41    3.72 
 -11  -4   3   97.39    3.65
[truncated: 1,249,889 more chars]
